# Supplementary material for: Plasma microRNA miR-26b as a potential diagnostic biomarker of degenerative myelopathy in Pembroke welsh corgis
Source: BMC Vet Res. 2019 Jun 10;15:192. doi: 10.1186/s12917-019-1944-3 (PMC6558770; doi:10.1186/s12917-019-1944-3)
Supplement: Supplementary file 1 — Table S1. Raw Ct value of PCR array. (XLSX 46 kb) [file 12917_2019_1944_MOESM1_ESM.xlsx]

## Sheet: Sheet1
Additional file 1: Table S1. Raw Ct value of PCR array
			CT value
			Test Group1				Control Group
		miRNA	DM 1	DM 2	DM 3	DM 4	Wild-type 1	Wild-type 2	Wild-type 3	Wild-type 4
plate1	A01	cfa-let-7a	ND	ND	ND	ND	ND	ND	ND	ND
plate1	A02	cfa-let-7b	ND	22.7	23.21	22.23	24.75	25.46	23.53	25.55
plate1	A03	cfa-let-7c	28.26	25.51	26.63	26.02	27.2	ND	26.58	ND
plate1	A04	cfa-let-7f	ND	ND	ND	30.96	33.47	ND	ND	ND
plate1	A05	cfa-let-7g	28.63	25.07	28.95	27.16	25.08	29.64	27.44	31.54
plate1	A06	cfa-miR-1	30.86	28.26	31.73	28.53	31.1	34.5	32.59	28.79
plate1	A07	cfa-miR-101	34.67	31.76	36.61	34.41	27.42	37.15	33.82	35.67
plate1	A08	cfa-miR-103	36.61	31.39	35.14	32.59	30.33	35.44	37.37	ND
plate1	A09	cfa-miR-106a	31.15	28.05	32.48	30.59	24.7	31.24	30.75	32.77
plate1	A10	cfa-miR-106b	36.11	32.54	ND	33.13	27.84	36.01	34.16	37.53
plate1	A11	cfa-miR-10b	48.79	31.85	35.98	42.74	33.3	32.54	34.83	35.24
plate1	A12	cfa-miR-122	25.22	22.62	26.21	27.4	23.1	27.69	27.08	28.08
plate1	B01	cfa-miR-124	34.87	34.18	36.52	38.36	33.67	35.43	36.07	35.74
plate1	B02	cfa-miR-125a	27.54	25.32	27.26	26.65	24.64	26.96	26.89	29.41
plate1	B03	cfa-miR-125b	28.55	25.99	29.47	27.86	24.5	28.55	27.43	28.74
plate1	B04	cfa-miR-126	25.92	22.4	24.55	24.1	23.55	25	23.75	26.32
plate1	B05	cfa-miR-130a	ND	32.65	37.7	34.11	29.55	ND	34.41	37.92
plate1	B06	cfa-miR-133a	36.2	36.61	ND	ND	33.92	ND	47.65	ND
plate1	B07	cfa-miR-133b	52.14	45.07	40.22	57.92	36.06	50.89	41.2	36.59
plate1	B08	cfa-miR-137	ND	ND	ND	ND	ND	ND	ND	ND
plate1	B09	cfa-miR-141	ND	ND	50.17	ND	34.38	ND	37.18	ND
plate1	B10	cfa-miR-143	34.65	31.18	35.54	34.12	29.03	ND	33.86	38.22
plate1	B11	cfa-miR-145	32.39	29.49	29.62	29.34	24.26	31.29	29.79	32.65
plate1	B12	cfa-miR-146a	30.16	27.58	31.01	28.97	25.33	29.18	28.08	31.04
plate1	C01	cfa-miR-146b	36.05	32.53	36.67	33.11	29.93	33.89	33.35	35.02
plate1	C02	cfa-miR-148a	29.16	26.5	29.55	27.9	25.86	28.98	28.51	ND
plate1	C03	cfa-miR-150	ND	22.18	25.62	24.01	ND	ND	ND	25.33
plate1	C04	cfa-miR-15a	32.81	28.87	33.16	31.8	24.85	31.98	31.3	32.59
plate1	C05	cfa-miR-15b	25.82	22.98	25.24	24.43	22.93	26.14	24.28	27.37
plate1	C06	cfa-miR-16	24.04	21.51	23.91	22.95	20.15	24.58	22.9	26.44
plate1	C07	cfa-miR-17	ND	36.02	48.16	45.94	33.89	35.67	ND	ND
plate1	C08	cfa-miR-181a	31.31	29.06	31.23	30.37	27.22	30.93	28.77	29.38
plate1	C09	cfa-miR-181b	31.8	30.16	31.41	30.56	29.19	32.88	29.78	32.09
plate1	C10	cfa-miR-182	45.07	31.22	33.9	33.91	32.97	ND	32.45	46.1
plate1	C11	cfa-miR-183	37.84	32.16	31.75	33.02	32.87	35.01	31.07	33.67
plate1	C12	cfa-miR-184	36.33	33.81	37.72	ND	ND	ND	34.39	36.74
plate1	D01	cfa-miR-18a	32.02	28.92	32.57	31.6	26.47	33.32	31.41	34.22
plate1	D02	cfa-miR-191	24.89	22.6	26.28	24.83	21.4	25.4	23.72	25.87
plate1	D03	cfa-miR-192	27.58	24.27	27.04	25.82	24.8	26.92	25.81	27.72
plate1	D04	cfa-miR-195	27.89	24.7	28.27	27.09	23.88	29.22	27.35	31.23
plate1	D05	cfa-miR-196a	35.01	34.01	34.4	35.93	34.99	ND	36.34	ND
plate1	D06	cfa-miR-19a	29.12	26.13	31.09	29.48	24.01	30.44	29.91	36.45
plate1	D07	cfa-miR-200a	34.9	34.67	26.9	31.57	33.32	35	36.92	37.7
plate1	D08	cfa-miR-200b	36.44	36.06	ND	35.38	ND	ND	35.04	ND
plate1	D09	cfa-miR-200c	30.23	28.79	30.21	28.39	30.33	33.88	31.79	34.34
plate1	D10	cfa-miR-203	34.62	31.35	33.91	31.43	28.04	33.03	34.42	37.18
plate1	D11	cfa-miR-204	34.25	32.13	34.65	32.06	31.45	35.27	ND	40.42
plate1	D12	cfa-miR-205	37.12	ND	ND	35.91	32.11	ND	37.38	57.09
plate1	E01	cfa-miR-20a	30.53	27.09	30.56	30.3	23.9	30.13	29.44	31.46
plate1	E02	cfa-miR-21	25.34	23.13	25.02	24.59	23.09	25.14	23.78	26.22
plate1	E03	cfa-miR-210	29.16	28.97	33.19	29.41	29.35	29.1	29.49	29.29
plate1	E04	cfa-miR-214	34.89	30.02	36.91	32.33	27.92	33.26	34.84	31.97
plate1	E05	cfa-miR-218	ND	29.79	32.72	31.99	ND	ND	ND	ND
plate1	E06	cfa-miR-22	33.11	30.81	41.84	50.47	26.62	37.06	34.19	ND
plate1	E07	cfa-miR-222	30.52	25.86	30.93	30.4	26.16	30.52	28.84	32.74
plate1	E08	cfa-miR-223	22.6	20.93	22.37	21.95	20.09	23.85	20.35	25.22
plate1	E09	cfa-miR-224	34.86	32.09	35.61	33.02	30.8	34.26	33.28	38.49
plate1	E10	cfa-miR-23a	25.06	21.67	24.24	23.63	22.08	24.65	22.45	24.77
plate1	E11	cfa-miR-23b	29.78	26.32	29.42	28.98	26.68	29.28	29.02	30.72
plate1	E12	cfa-miR-24	27.64	24.01	28.16	26.94	22.27	27.23	25.67	29.47
plate1	F01	cfa-miR-25	23.23	21.87	23.05	22.33	21.97	22.98	22.76	24.3
plate1	F02	cfa-miR-26a	30.08	25.09	29.13	27.97	27.39	29.76	28.61	31.09
plate1	F03	cfa-miR-27a	28.78	24.92	29.04	27.72	23.47	ND	26.64	29.19
plate1	F04	cfa-miR-27b	29.75	26.08	30.18	28.96	25.59	29.88	28.54	30.82
plate1	F05	cfa-miR-29b	38	32.91	34.32	33.41	29.89	34.02	32.69	36.78
plate1	F06	cfa-miR-29c	32.12	28.6	32.46	31.06	25.58	32.55	30.34	34.96
plate1	F07	cfa-miR-30b	30.01	26.77	30.34	29.41	25.16	30.41	28.22	31.04
plate1	F08	cfa-miR-30c	28.55	24.43	27.3	26.03	24.36	27.79	26.04	28.78
plate1	F09	cfa-miR-30d	28.54	26.16	29.44	27.36	24.85	29.02	26.53	28.93
plate1	F10	cfa-miR-31	38.56	35.82	36.49	36.89	33.42	36.75	35.78	36.64
plate1	F11	cfa-miR-335	34.78	34.22	36.19	35.93	35.1	38.48	36.72	34.61
plate1	F12	cfa-miR-342	29.51	26.89	30.53	28.97	ND	ND	26.95	29.14
plate1	G01	cfa-miR-34a	36.12	33.52	ND	35.43	32.31	ND	37.83	ND
plate1	G02	cfa-miR-34b	ND	41.93	ND	ND	ND	ND	ND	ND
plate1	G03	cfa-miR-34c	ND	41.12	ND	40.69	ND	ND	ND	ND
plate1	G04	cfa-miR-375	28.08	27.17	29.67	29.63	26.66	29.76	29.27	30.52
plate1	G05	cfa-miR-378	36.5	30.56	36.47	32.9	28.35	33.44	31.89	32.74
plate1	G06	cfa-miR-451	22.82	19.81	24.12	22.98	17.92	24.08	23.17	24.56
plate1	G07	cfa-miR-499	35.04	30.63	35.08	33.4	ND	ND	33.01	35.29
plate1	G08	cfa-miR-7	28.64	26.88	27.54	27.72	27.27	28.85	28.48	29.74
plate1	G09	cfa-miR-9	ND	ND	ND	38.95	37.37	38.88	ND	ND
plate1	G10	cfa-miR-92a	22.64	21.8	24.23	22.72	20.02	22.54	23.72	23.94
plate1	G11	cfa-miR-93	30.23	27.64	30.08	29.95	24.13	30.26	30.21	31.83
plate1	G12	cfa-miR-96	ND	36.23	ND	ND	ND	ND	39.84	ND
plate1	H01	cel-miR-39-3p	25.8	23.9	24.59	23.8	22.73	26.82	22.9	23.88
plate1	H02	cel-miR-39-3p	25.76	23.61	24.53	23.71	23.02	27.28	22.9	23.8
plate1	H03	SNORD61	33.85	31.59	ND	34.79	34.32	38.62	35.3	37.94
plate1	H04	SNORD68	31.62	28.26	34.91	31.71	29.37	34.75	29.1	33.12
plate1	H05	SNORD72	36.15	31.35	38.3	36.44	38.13	ND	37.91	ND
plate1	H06	SNORD95	32.64	29.79	37.04	34.8	27.7	36.08	32.08	36.68
plate1	H07	SNORD96A	30.88	29.41	32.37	31.34	30.55	35.97	31.44	36.98
plate1	H08	RNU6-6P	34.48	31.51	ND	ND	33.65	36.94	36.39	ND
plate1	H09	miRTC	26.11	25.19	27.93	26.58	22.65	26.25	26.47	26.63
plate1	H10	miRTC	25.85	24.68	28.1	26.48	22.51	26.13	26.51	26.43
plate1	H11	PPC	20.91	20.96	21.25	21.09	20.91	20.81	21.33	21.18
plate1	H12	PPC	21.02	20.82	21.17	21.14	20.82	20.85	21.16	21.17
plate2	A01	cfa-miR-383	34.33	31.28	38.87	35.45	33.65	39.03	36.38	36.61
plate2	A02	cfa-miR-129	55.36	36.16	35.35	37.58	35.56	35.91	34.96	53.17
plate2	A03	cfa-miR-135a-5p	35.32	ND	ND	ND	ND	ND	ND	ND
plate2	A04	cfa-miR-632	ND	ND	ND	ND	ND	ND	ND	ND
plate2	A05	cfa-miR-219-3p	59.73	35.44	ND	46.17	56.73	38.11	51.2	40.45
plate2	A06	cfa-miR-494	ND	ND	ND	39.44	ND	ND	ND	ND
plate2	A07	cfa-miR-208b	37.96	38.19	ND	ND	ND	ND	ND	ND
plate2	A08	cfa-miR-874	34.28	32.76	34.1	33.64	30.51	ND	33.2	34.4
plate2	A09	cfa-miR-449a	ND	ND	45.73	50.39	51.23	ND	47.42	37.37
plate2	A10	cfa-miR-187	ND	34.59	43.87	ND	47.16	57.04	ND	38.17
plate2	A11	cfa-miR-761	51.35	32.32	38.67	51.06	54.99	59.37	ND	38.69
plate2	A12	cfa-miR-1837	33.24	32.53	34.83	33.54	35.79	34.04	33.71	34.58
plate2	B01	cfa-miR-331	33.68	31.46	34.72	32.73	29.7	34.26	33.61	36.08
plate2	B02	cfa-miR-429	ND	ND	ND	32.3	ND	ND	ND	ND
plate2	B03	cfa-miR-872	38.96	ND	37	38.05	ND	ND	ND	37.45
plate2	B04	cfa-miR-367	ND	ND	ND	ND	ND	ND	ND	53.98
plate2	B05	cfa-miR-411	ND	35.27	39.7	39.23	34.75	ND	ND	45.55
plate2	B06	cfa-miR-10a	27.65	25.81	27.53	27.05	26.06	27.26	26.93	27.31
plate2	B07	cfa-miR-206	31.76	28.86	31.4	29.48	32.56	32.34	32.87	29.58
plate2	B08	cfa-miR-504	ND	ND	57.12	ND	ND	ND	ND	ND
plate2	B09	cfa-miR-302a	59.78	ND	ND	ND	ND	ND	ND	58.99
plate2	B10	cfa-miR-1835	ND	35.09	48.84	38.42	33.58	ND	37.41	57.29
plate2	B11	cfa-miR-193a	27.65	26.25	27.86	27.11	26.52	27.91	ND	29.5
plate2	B12	cfa-miR-194	32.25	28.98	33.06	31.05	27.49	32.64	30.91	33.34
plate2	C01	cfa-miR-454	33.2	29.41	31.75	30.66	32.92	ND	36.44	35.22
plate2	C02	cfa-miR-544	37.89	37.7	52.03	ND	38.66	ND	ND	37.88
plate2	C03	cfa-miR-432	37.11	36.81	36.67	39.06	36.44	54.08	50.74	54.33
plate2	C04	cfa-miR-628	35.33	32.72	33.32	32.12	35.4	37.19	33.31	ND
plate2	C05	cfa-miR-330	36.37	33.57	35.83	ND	37.1	ND	ND	58.39
plate2	C06	cfa-miR-380	ND	35.03	47.86	ND	33.54	38.67	47.02	44.02
plate2	C07	cfa-miR-676	32.39	31.97	32.72	31.93	34.19	33.21	32.04	30.79
plate2	C08	cfa-miR-590	34.99	31.57	33.32	32.73	33.66	37.2	33.67	ND
plate2	C09	cfa-let-7e	ND	26.1	27.41	27.24	ND	28.93	ND	29.47
plate2	C10	cfa-miR-496	37.81	37.84	ND	ND	ND	ND	ND	40.7
plate2	C11	cfa-miR-433	32.47	31.67	33.68	34.63	32.92	32.22	33.79	33.05
plate2	C12	cfa-miR-885	29.52	28.04	31.03	30.55	27.49	30.27	30.86	31.39
plate2	D01	cfa-miR-211	34.61	ND	35.45	33.2	ND	ND	34.06	ND
plate2	D02	cfa-miR-384	35.88	ND	36.5	ND	ND	ND	40.08	ND
plate2	D03	cfa-miR-33a	ND	35.02	ND	ND	34.04	ND	ND	ND
plate2	D04	cfa-miR-217	ND	ND	57.69	ND	35.45	ND	48.36	ND
plate2	D05	cfa-miR-1844	33.07	31.46	31.89	33.33	31.03	32.65	31.78	33.84
plate2	D06	cfa-miR-409	38.17	34.95	53.95	ND	35.54	37.95	55.54	58.49
plate2	D07	cfa-miR-18b	45.57	34.78	37.15	42.88	32.65	34.9	39.18	47.67
plate2	D08	cfa-miR-543	33.17	33.24	35	35.11	32.26	34.74	31.98	34.82
plate2	D09	cfa-miR-98	28.81	25.98	27.9	27.33	28.1	29.92	27.8	31.55
plate2	D10	cfa-miR-216b	37.41	33.54	35.35	ND	32.87	ND	35.76	39.41
plate2	D11	cfa-miR-539	ND	35.2	ND	ND	ND	ND	ND	ND
plate2	D12	cfa-miR-193b	30.97	30.23	30.76	29.3	30.01	30.59	29.98	30.08
plate2	E01	cfa-miR-138a	34.52	34.38	35.51	34.68	ND	ND	34.28	35.73
plate2	E02	cfa-miR-483	31.88	32.24	34.59	33.55	30.87	34.25	35.23	38.17
plate2	E03	cfa-miR-450b	33.61	31.85	33.07	32.63	31.13	34.36	30.55	33.24
plate2	E04	cfa-miR-139	34.91	32.83	48.6	36.7	33.8	36.41	34.25	50.07
plate2	E05	cfa-miR-764	ND	ND	ND	ND	40.82	ND	35.38	54.67
plate2	E06	cfa-miR-302b	ND	ND	ND	ND	ND	ND	ND	38.57
plate2	E07	cfa-miR-876	ND	37.93	ND	39.13	ND	40.21	35.66	ND
plate2	E08	cfa-miR-95	36.75	32.82	ND	33.4	32.66	ND	34.57	ND
plate2	E09	cfa-miR-568	ND	ND	ND	ND	ND	ND	ND	ND
plate2	E10	cfa-miR-365	26.42	23.64	27.42	26.05	24.23	27.8	24.95	28.1
plate2	E11	cfa-miR-582	ND	ND	ND	ND	36.65	ND	ND	39.57
plate2	E12	cfa-miR-545	ND	ND	ND	ND	ND	ND	ND	ND
plate2	F01	cfa-miR-421	31.53	29.46	31.44	31.15	29.74	31.9	30.43	33.91
plate2	F02	cfa-miR-379	ND	35.91	ND	ND	ND	ND	45.36	54.23
plate2	F03	cfa-miR-1306	26.57	25.78	27.99	27.13	24.9	26.49	27.5	28.52
plate2	F04	cfa-miR-127	37.1	34.36	49	33.61	33.33	ND	54.46	34.84
plate2	F05	cfa-miR-190a	ND	48.08	52.73	43.88	ND	52.3	45.71	59.84
plate2	F06	cfa-miR-28	32.27	28.25	34.36	34.07	29.79	33.98	30.08	35.37
plate2	F07	cfa-miR-490	ND	ND	36.59	47.85	ND	35.96	ND	36.28
plate2	F08	cfa-miR-128	29.21	27.18	29.99	28.78	25.99	ND	28.78	30.46
plate2	F09	cfa-miR-20b	37.63	34.47	ND	38.19	31.84	37.31	36.69	39.98
plate2	F10	cfa-miR-138b	ND	33.67	ND	34.15	35.57	34.83	34.1	34.64
plate2	F11	cfa-miR-376a	ND	ND	37.18	ND	ND	ND	ND	ND
plate2	F12	cfa-miR-29a	32.61	29.07	33.31	31.46	25.76	33.46	30.68	35.06
plate2	G01	cfa-miR-144	ND	37.27	37.18	35.02	34.18	ND	ND	37.44
plate2	G02	cfa-miR-759	ND	ND	ND	ND	ND	ND	ND	46.39
plate2	G03	cfa-miR-500	36.45	31.31	34.35	34.92	30.8	33.49	32.71	35.85
plate2	G04	cfa-miR-181c	35.86	31.96	ND	38.29	30.96	ND	33.98	35.83
plate2	G05	cfa-miR-424	33.6	33.08	34.58	38.22	30.94	36.21	33.84	36.79
plate2	G06	cfa-miR-300	ND	ND	ND	ND	ND	36.75	ND	ND
plate2	G07	cfa-miR-329b	ND	ND	ND	ND	ND	ND	ND	ND
plate2	G08	cfa-miR-514	ND	ND	ND	ND	ND	ND	ND	59.54
plate2	G09	cfa-miR-301a	34.59	31.77	35.29	34.54	29.66	36.11	33.85	ND
plate2	G10	cfa-miR-1307	32.8	32.44	33.36	32.59	33.04	34.92	34.15	ND
plate2	G11	cfa-miR-152	34.59	30.84	33.83	33.86	29.97	33.61	33.71	34.74
plate2	G12	cfa-miR-325	ND	57.82	ND	50.31	52.42	40.63	52.46	38.14
plate2	H01	cel-miR-39-3p	25.71	23.64	24.6	23.9	22.85	27.22	22.43	24.15
plate2	H02	cel-miR-39-3p	25.59	23.56	24.46	23.88	22.69	27.26	22.74	23.99
plate2	H03	SNORD61	34.82	31.78	52.09	36.09	34.12	37.35	36.05	ND
plate2	H04	SNORD68	31.34	28.23	34.55	31.95	29.54	33.83	29.01	32.76
plate2	H05	SNORD72	38.9	31.25	37.39	36.34	37	36.92	38.5	ND
plate2	H06	SNORD95	33.66	29.57	38.26	34.91	27.68	37.01	31.96	35.33
plate2	H07	SNORD96A	31.18	29.27	32.29	31.9	31.02	36.2	31.02	35.78
plate2	H08	RNU6-6P	33.7	32.51	ND	ND	34.64	37.48	37.63	ND
plate2	H09	miRTC	25.82	24.93	27.89	26.68	22.63	26.09	26.47	26.95
plate2	H10	miRTC	26.02	24.75	27.7	26.45	22.83	26.19	26.09	26.55
plate2	H11	PPC	21.21	20.83	20.9	20.94	21.2	21.01	20.66	20.72
plate2	H12	PPC	21.2	21.01	21.01	20.94	21.01	20.8	20.66	20.92
plate3	A01	cfa-miR-197	24.64	24.41	24.7	24.46	24.28	25.13	23.71	25.6
plate3	A02	cfa-miR-30a	28.22	26.15	28.77	27.38	24.33	28.41	26.09	28.65
plate3	A03	cfa-miR-551b	ND	32.75	39.92	ND	31.02	ND	35.02	35.51
plate3	A04	cfa-miR-299	ND	35.77	ND	37.33	ND	ND	ND	37.23
plate3	A05	cfa-miR-1841	35.27	39.72	36.41	36.43	34.8	36.01	ND	35.5
plate3	A06	cfa-miR-542	36.27	34.92	ND	38.58	31.58	35.2	35.66	38.11
plate3	A07	cfa-miR-105b	ND	ND	39.91	ND	ND	ND	54.83	ND
plate3	A08	cfa-miR-1838	34.46	34.31	47.59	45.65	30.26	36.43	34.64	41.87
plate3	A09	cfa-miR-503	33.11	32.46	34.19	31.86	32.19	36.08	31.02	34.28
plate3	A10	cfa-miR-363	ND	33.79	ND	36.08	31.27	ND	34.2	ND
plate3	A11	cfa-miR-410	52.49	54.7	40.11	50.42	41.08	47.29	49.19	44.01
plate3	A12	cfa-miR-664	ND	34.95	35.48	34.77	37.55	34.79	35.74	34.81
plate3	B01	cfa-miR-497	52.77	35.12	51.65	45.8	34.14	ND	38.01	58.85
plate3	B02	cfa-miR-495	35.09	36.23	54.2	36.84	47.63	43.42	54.59	35.56
plate3	B03	cfa-miR-487b	ND	ND	ND	ND	37.5	ND	ND	ND
plate3	B04	cfa-miR-589	ND	ND	ND	ND	ND	ND	ND	ND
plate3	B05	cfa-miR-599	35.64	34.74	37.52	35.9	35.8	ND	34.46	ND
plate3	B06	cfa-miR-212	ND	36.68	37.63	ND	ND	ND	ND	ND
plate3	B07	cfa-miR-487a	39.69	35.68	ND	42.45	38.53	ND	37.95	ND
plate3	B08	cfa-miR-425	30.88	28.35	33.05	32.05	25.51	34.72	32.56	33.89
plate3	B09	cfa-miR-505	29.24	27.74	28.48	28.31	28.53	29.58	28.05	30.07
plate3	B10	cfa-miR-30e	31.29	27.83	28.9	29.42	29.8	30.78	28.73	31.4
plate3	B11	cfa-miR-219-5p	ND	ND	ND	ND	35.43	ND	ND	35.75
plate3	B12	cfa-miR-660	32.98	29.36	ND	33.25	28.86	34.92	30.99	34.17
plate3	C01	cfa-miR-136	ND	ND	ND	57.24	ND	ND	ND	ND
plate3	C02	cfa-miR-326	38.16	33.17	ND	33.93	30.19	35.86	34.42	35.74
plate3	C03	cfa-miR-382	35.9	34.7	ND	ND	38.62	52.4	ND	58.57
plate3	C04	cfa-miR-215	36.72	31.54	33.83	31.96	31.86	ND	33.53	ND
plate3	C05	cfa-miR-221	31.48	27.44	32.75	31.04	26.63	32.73	29.03	36.06
plate3	C06	cfa-miR-190b	31.94	29.51	30.97	30.66	31.61	34.2	31.64	ND
plate3	C07	cfa-miR-148b	30.29	27.48	30.79	29.47	26.85	29.67	29.33	30.63
plate3	C08	cfa-miR-350	32.23	28.12	33.49	32.4	27.67	33.1	31.38	35.35
plate3	C09	cfa-let-7j	49.01	38.89	37.34	36.51	ND	ND	37.42	54.49
plate3	C10	cfa-miR-155	34.3	ND	31.73	ND	ND	ND	31.28	ND
plate3	C11	cfa-miR-199	31.43	28.01	32.04	30.35	26.91	32.22	30.82	32.02
plate3	C12	cfa-miR-423a	25.65	24.8	25.87	25.38	23.77	25.39	25.12	25.34
plate3	D01	cfa-miR-450a	31.61	29.36	31.12	30.83	29.34	32.84	29.7	33.8
plate3	D02	cfa-miR-301b	36.52	34.13	36.94	36.27	31.5	37.84	35.26	ND
plate3	D03	cfa-miR-578	47.44	ND	ND	ND	ND	ND	ND	ND
plate3	D04	cfa-miR-652	30.97	27.64	30.05	28.87	26.08	31.1	28.17	32.03
plate3	D05	cfa-miR-19b	30.5	27.19	31.5	30.11	25.07	31.91	31.3	36.73
plate3	D06	cfa-miR-574	31.06	28.33	31.69	30.34	27.21	30.9	29.79	31.07
plate3	D07	cfa-miR-592	36.77	33.72	37.39	37.01	36.3	36.69	35.21	ND
plate3	D08	cfa-miR-302d	38.98	41.91	39.65	44.66	37.51	56.38	44.01	38.12
plate3	D09	cfa-miR-489	33.81	32.74	32.1	33.28	32.95	33.15	35.24	33.48
plate3	D10	cfa-miR-153	ND	35	ND	35.88	36.79	35.01	33.91	37.42
plate3	D11	cfa-miR-488	54.9	ND	44.5	41.14	ND	ND	ND	39.35
plate3	D12	cfa-miR-135a-3p	ND	34.21	34.6	ND	35.33	36.86	ND	38.21
plate3	E01	cfa-miR-376b	ND	ND	ND	ND	44.22	ND	ND	ND
plate3	E02	cfa-miR-671	36.71	34.11	ND	ND	33.2	ND	35.12	58.34
plate3	E03	cfa-miR-532	ND	32.64	41.59	36.89	31.57	ND	33.97	56.13
plate3	E04	cfa-miR-377	45.35	ND	ND	ND	ND	ND	ND	58.54
plate3	E05	cfa-miR-135b	42.23	34.71	38.07	39.5	41.48	36.16	36.88	ND
plate3	E06	cfa-miR-653	ND	39.65	ND	37.65	ND	ND	ND	ND
plate3	E07	cfa-miR-374a	30.13	26.96	29.8	28.93	29.15	31.58	29.61	32.81
plate3	E08	cfa-miR-1842	ND	34.57	35.95	34.22	32.11	36.3	36.17	36.79
plate3	E09	cfa-miR-329a	ND	ND	ND	ND	ND	ND	38.97	ND
plate3	E10	cfa-miR-371	32.24	31.53	34.19	32.21	29.53	34.74	31.32	32.2
plate3	E11	cfa-miR-181d	31.59	28.77	30.85	30.62	30.39	33.11	29.84	36.08
plate3	E12	cfa-miR-324	35.82	33.66	35.85	ND	31.8	36.94	ND	ND
plate3	F01	cfa-miR-140	32.46	30.59	32.61	32.08	27.48	33.66	30.73	34.53
plate3	F02	cfa-miR-1836	33.18	ND	ND	ND	36.76	ND	ND	ND
plate3	F03	cfa-miR-32	30.09	28.76	30.14	29.27	28.98	29.15	29.73	30.22
plate3	F04	cfa-miR-455	ND	ND	39.3	ND	32.7	ND	34.66	ND
plate3	F05	cfa-miR-1839	59.38	33.98	ND	35.87	32.35	ND	59.31	ND
plate3	F06	cfa-miR-132	36.99	36.11	51.8	46.63	34.39	36.38	51.16	53.51
plate3	F07	cfa-miR-345	35.4	33.47	34.57	33.29	34.31	35.65	ND	35.54
plate3	F08	cfa-miR-361	ND	ND	29.71	ND	ND	ND	ND	ND
plate3	F09	cfa-miR-186	31.47	28.46	32.05	30.68	25.73	34.38	31.01	34.12
plate3	F10	cfa-miR-502	35.46	30.99	37.25	36.13	29.84	ND	33.5	34.86
plate3	F11	cfa-miR-92b	29.52	29.12	ND	29.71	27.52	ND	29.9	30.89
plate3	F12	cfa-miR-802	34.31	31.63	36.72	34.53	31.47	35.57	35.6	ND
plate3	G01	cfa-miR-376c	ND	39.68	41.15	59.96	ND	ND	ND	ND
plate3	G02	cfa-miR-493	35.54	36.96	ND	ND	ND	46.31	47.75	ND
plate3	G03	cfa-miR-188	ND	32.32	34.68	ND	32.52	36.26	34.3	49.18
plate3	G04	cfa-miR-875	37.5	32.47	37.5	ND	37.55	34.43	41.23	ND
plate3	G05	cfa-miR-374b	30.15	26.24	28.42	28.11	28.81	30.78	28.68	32.4
plate3	G06	cfa-miR-151	34.02	29.3	37.44	33.08	31.63	35.65	32.23	ND
plate3	G07	cfa-miR-202	ND	ND	ND	ND	ND	43.49	ND	ND
plate3	G08	cfa-miR-452	ND	35.56	ND	39.28	33.3	ND	ND	44.55
plate3	G09	cfa-miR-338	ND	ND	35.2	37.91	36.12	ND	36.44	59.48
plate3	G10	cfa-miR-320	27.14	25.85	26.81	26.04	25.02	26.56	25.64	27.34
plate3	G11	cfa-miR-185	34.42	33.31	35.55	36.25	29.86	ND	35.21	37.5
plate3	G12	cfa-miR-207	45.58	37.79	ND	37.62	35.1	ND	ND	ND
plate3	H01	cel-miR-39-3p	25.66	23.76	24.49	23.69	22.84	27.29	23	24.26
plate3	H02	cel-miR-39-3p	25.93	23.74	24.32	23.96	22.84	27.27	23.3	24.21
plate3	H03	SNORD61	35.27	31.92	37.73	56.09	33.98	39.45	36.27	47.93
plate3	H04	SNORD68	31.41	28.78	32.53	32.06	29.45	33.22	29.02	33.08
plate3	H05	SNORD72	38.33	32.08	36.15	37.61	37.11	38.38	ND	ND
plate3	H06	SNORD95	33.94	30.13	ND	34.24	27.57	ND	33.12	36.65
plate3	H07	SNORD96A	31.43	29.47	31.98	31.65	30.41	35.11	31.41	36.95
plate3	H08	RNU6-6P	34.05	31.82	ND	ND	33.48	39.37	ND	ND
plate3	H09	miRTC	25.84	25.05	27.3	26.83	22.81	26.38	26.65	27.05
plate3	H10	miRTC	26.14	24.93	27.41	26.76	22.84	26.04	26.57	27.2
plate3	H11	PPC	20.8	20.87	20.56	20.75	20.99	20.93	20.77	20.79
plate3	H12	PPC	20.7	20.84	20.42	20.73	20.84	20.9	20.59	20.63
plate4	A01	cfa-miR-485	ND	38.58	36.52	35.35	42.85	ND	ND	36.3
plate4	A02	cfa-miR-448	ND	ND	ND	ND	ND	ND	ND	ND
plate4	A03	cfa-miR-142	27.8	25.33	28.97	27.48	24.7	29.3	26.77	31.07
plate4	A04	cfa-miR-130b	33.24	30.84	34.32	34.27	29.6	33.25	31.72	33.9
plate4	A05	cfa-miR-381	ND	38.49	ND	ND	36.01	35.37	ND	37.67
plate4	A06	cfa-miR-362	34.91	30.43	ND	ND	33.43	ND	ND	ND
plate4	A07	cfa-miR-328	35.72	34.01	34.1	33.11	31.55	ND	33.24	35.4
plate4	A08	cfa-miR-99b	33.37	31.14	35.48	34.53	28.68	34.12	34.49	33.69
plate4	A09	cfa-miR-340	34.9	30.41	33.53	33.44	30.16	37.2	33.34	35.91
plate4	A10	cfa-miR-26b	26.14	22.57	25.2	24.58	25.36	27.76	24.68	29.21
plate4	A11	cfa-miR-369	38.58	35.99	ND	39.02	53.85	56.08	39.1	ND
plate4	A12	cfa-miR-105a	44.13	ND	38.8	49.47	35.74	ND	ND	50.11
plate4	B01	cfa-miR-708	58.61	38.55	ND	38.34	34.07	ND	ND	37.52
plate4	B02	cfa-miR-216a	ND	ND	49.79	38.56	37.89	ND	ND	55.13
plate4	B03	cfa-miR-758	ND	ND	ND	ND	ND	ND	ND	ND
plate4	B04	cfa-miR-149	38.24	ND	45.4	47.73	33.46	40.21	ND	43.35
plate4	B05	cfa-miR-491	ND	36.03	ND	39.38	37.27	ND	ND	ND
plate4	B06	cfa-miR-134	ND	ND	ND	42.8	ND	36.61	37.92	48.79
plate4	B07	cfa-miR-1271	33.37	30.18	33.75	33.43	28.79	34.64	32.5	ND
plate4	B08	cfa-miR-551a	ND	42.82	ND	ND	35.6	ND	50.74	43.47
plate4	B09	cfa-miR-208a	ND	ND	ND	ND	ND	ND	ND	ND
plate4	B10	cfa-miR-665	39.35	35	ND	39.86	33.99	37.72	36.4	ND
plate4	B11	cfa-miR-196b	35.63	34.63	36.37	37.93	36.06	ND	37.76	ND
plate4	B12	cfa-miR-99a	34.12	31.1	36.57	49.2	27.14	33.71	32.74	41.46
plate4	C01	cfa-miR-133c	ND	ND	41.07	ND	ND	ND	ND	ND
plate4	C02	blank	ND	ND	ND	ND	ND	ND	ND	ND
plate4	C03	blank	ND	ND	ND	ND	ND	ND	ND	ND
plate4	C04	blank	ND	ND	ND	ND	ND	ND	ND	ND
plate4	C05	blank	ND	ND	ND	ND	ND	ND	ND	ND
plate4	C06	blank	ND	ND	ND	ND	ND	ND	ND	ND
plate4	C07	blank	ND	ND	ND	ND	ND	ND	ND	ND
plate4	C08	blank	ND	ND	ND	ND	ND	ND	ND	ND
plate4	C09	blank	ND	ND	ND	ND	ND	ND	ND	ND
plate4	C10	blank	ND	ND	ND	ND	ND	ND	ND	ND
plate4	C11	blank	ND	ND	ND	ND	ND	ND	ND	ND
plate4	C12	blank	ND	ND	ND	ND	ND	ND	ND	ND
plate4	D01	blank	ND	ND	ND	ND	ND	ND	ND	ND
plate4	D02	blank	ND	ND	ND	ND	ND	ND	ND	ND
plate4	D03	blank	ND	ND	ND	ND	ND	ND	ND	ND
plate4	D04	blank	ND	ND	ND	ND	ND	ND	ND	ND
plate4	D05	blank	ND	ND	ND	ND	ND	ND	ND	ND
plate4	D06	blank	ND	ND	ND	ND	ND	ND	ND	ND
plate4	D07	blank	ND	ND	ND	ND	ND	ND	ND	ND
plate4	D08	blank	ND	ND	ND	ND	ND	ND	ND	ND
plate4	D09	blank	ND	ND	ND	ND	ND	ND	ND	ND
plate4	D10	blank	ND	ND	ND	ND	ND	ND	ND	ND
plate4	D11	blank	ND	ND	ND	ND	ND	ND	ND	ND
plate4	D12	blank	ND	ND	ND	ND	ND	ND	ND	ND
plate4	E01	blank	ND	ND	ND	ND	ND	ND	ND	ND
plate4	E02	blank	ND	ND	ND	ND	ND	ND	ND	ND
plate4	E03	blank	ND	ND	ND	ND	ND	ND	ND	ND
plate4	E04	blank	ND	ND	ND	ND	ND	ND	ND	ND
plate4	E05	blank	ND	ND	ND	ND	ND	ND	ND	ND
plate4	E06	blank	ND	ND	ND	ND	ND	ND	ND	ND
plate4	E07	blank	ND	ND	ND	ND	ND	ND	ND	ND
plate4	E08	blank	ND	ND	ND	ND	ND	ND	ND	ND
plate4	E09	blank	ND	ND	ND	ND	ND	ND	ND	ND
plate4	E10	blank	ND	ND	ND	ND	ND	ND	ND	ND
plate4	E11	blank	ND	ND	ND	ND	ND	ND	ND	ND
plate4	E12	blank	ND	ND	ND	ND	ND	ND	ND	ND
plate4	F01	blank	ND	ND	ND	ND	ND	ND	ND	ND
plate4	F02	blank	ND	ND	ND	ND	ND	ND	ND	ND
plate4	F03	blank	ND	ND	ND	ND	ND	ND	ND	ND
plate4	F04	blank	ND	ND	ND	ND	ND	ND	ND	ND
plate4	F05	blank	ND	ND	ND	ND	ND	ND	ND	ND
plate4	F06	blank	ND	ND	ND	ND	ND	ND	ND	ND
plate4	F07	blank	ND	ND	ND	ND	ND	ND	ND	ND
plate4	F08	blank	ND	ND	ND	ND	ND	ND	ND	ND
plate4	F09	blank	ND	ND	ND	ND	ND	ND	ND	ND
plate4	F10	blank	ND	ND	ND	ND	ND	ND	ND	ND
plate4	F11	blank	ND	ND	ND	ND	ND	ND	ND	ND
plate4	F12	blank	ND	ND	ND	ND	ND	ND	ND	ND
plate4	G01	blank	ND	ND	ND	ND	ND	ND	ND	ND
plate4	G02	blank	ND	ND	ND	ND	ND	ND	ND	ND
plate4	G03	blank	ND	ND	ND	ND	ND	ND	ND	ND
plate4	G04	blank	ND	ND	ND	ND	ND	ND	ND	ND
plate4	G05	blank	ND	ND	ND	ND	ND	ND	ND	ND
plate4	G06	blank	ND	ND	ND	ND	ND	ND	ND	ND
plate4	G07	blank	ND	ND	ND	ND	ND	ND	ND	ND
plate4	G08	blank	ND	ND	ND	ND	ND	ND	ND	ND
plate4	G09	blank	ND	ND	ND	ND	ND	ND	ND	ND
plate4	G10	blank	ND	ND	ND	ND	ND	ND	ND	ND
plate4	G11	blank	ND	ND	ND	ND	ND	ND	ND	ND
plate4	G12	blank	ND	ND	ND	ND	ND	ND	ND	ND
plate4	H01	cel-miR-39-3p	25.91	23.95	24.78	23.58	22.98	27.18	23.01	24.24
plate4	H02	cel-miR-39-3p	25.97	23.97	24.63	23.92	23.07	27.36	22.71	24.35
plate4	H03	SNORD61	35.09	32.15	39.4	ND	33.82	ND	ND	39.58
plate4	H04	SNORD68	31.43	28.87	33.75	31.8	29.4	ND	28.99	34.07
plate4	H05	SNORD72	ND	31.75	ND	37.47	35.97	37.74	ND	ND
plate4	H06	SNORD95	33.76	30.12	38.09	34.66	28.04	ND	32.64	37.05
plate4	H07	SNORD96A	30.83	29.48	32.45	31.21	30.6	37.27	31.42	37.67
plate4	H08	RNU6-6P	34.83	32.25	ND	ND	34.94	ND	36.67	ND
plate4	H09	miRTC	25.93	24.84	27.72	26.5	22.79	26.39	26.56	27.04
plate4	H10	miRTC	35.32	31.37	27.61	26.7	33.28	36.98	26.46	26.7
plate4	H11	PPC	20.91	20.99	20.95	20.48	21.07	21.1	20.76	20.75
plate4	H12	PPC	20.71	20.85	20.8	20.37	20.96	20.87	20.74	20.68
