# Supplementary material for: Plasma microRNA miR-26b as a potential diagnostic biomarker of degenerative myelopathy in Pembroke welsh corgis
Source: BMC Vet Res. 2019 Jun 10;15:192. doi: 10.1186/s12917-019-1944-3 (PMC6558770; doi:10.1186/s12917-019-1944-3)
Supplement: Supplementary file 2 — Table S2. Relative plasma level of miRNA using RT-qPCR array in DM-affected PWCs. (XLSX 37 kb) [file 12917_2019_1944_MOESM2_ESM.xlsx]

## Sheet: Sheet1
Additional file 2: Table S2. Relative plasma level of miRNA using RT-qPCR array in DM-affected PWCs.
	DM group				Wild-type group				Fold Change	P value
miRNA	DM 1	DM 2	DM 3	DM 4	Wild-type 1	Wild-type 2	Wild-type 3	Wild-type 4
cfa-let-7g	0.0415214	0.0303955	0.0847878	0.0540336	0.0328036	0.029977	0.0429857	0.0291573	1.56191	0.148915
cfa-miR-1	0.00885066	0.00442533	0.00929068	0.0209051	0.0005055	0.00103224	0.00121065	0.196146	0.218567	0.248213
cfa-miR-101	0.000631032	0.000150286	0.000821188	0.000354974	0.00647906	0.000164457	0.000516122	0.0016653	0.221812	0.386476
cfa-miR-103	0.000164457	0.000416326	0.00106126	0.00125335	0.000862015	0.00053804	4.40652e-05	0	2.00495	0.248213
cfa-miR-106a	0.00723897	0.00263132	0.0107464	0.00501338	0.0426888	0.00988872	0.00433426	0.0124303	0.369619	0.248213
cfa-miR-106b	0.000232578	1.17254e-05	0.000478233	0.000862015	0.00484261	0.000362433	0.000407758	0.000458751	0.26098	0.563703
cfa-miR-10b	0	0.000232578	0.000771525	0	0.000110016	0.00401607	0.000256278	0.00224355	0.151542	0.146489
cfa-miR-122	0.441351	0.203063	0.463294	0.0457527	0.129408	0.115824	0.0551689	0.320856	1.85666	0.386476
cfa-miR-124	0.000549345	0.00015996	0.000153444	2.29682e-05	8.51284e-05	0.000541782	0.000108501	0.00158643	0.381472	0.77283
cfa-miR-125a	0.0883883	0.098073	0.0712977	0.0769465	0.0445016	0.192109	0.0629347	0.127627	0.783538	1
cfa-miR-125b	0.0438889	0.0211969	0.0448111	0.0332616	0.0490365	0.0638133	0.0432847	0.203063	0.398551	0.0832645
cfa-miR-126	0.271684	0.641713	0.539614	0.450625	0.0947323	0.747425	0.554785	1.08673	0.766459	0.386476
cfa-miR-130a	3.23008e-06	7.05986e-05	0.000443125	0.000437024	0.00148019	0	0.000342882	0.000350087	0.438981	1
cfa-miR-133b	0	1.23084e-05	0	0	1.6241e-05	0	0	0.000880127	0.0137314	0.321121
cfa-miR-141	0	0	0	0	5.20407e-05	0	5.0268e-05	0	0	0.13057
cfa-miR-143	0.000639841	0.000315516	0.00122755	0.000434005	0.00212253	0	0.000502009	0.000284359	0.899624	0.563703
cfa-miR-145	0.00306478	0.0191038	0.00396078	0.0119239	0.0579118	0.00955188	0.00843147	0.0135084	0.425635	0.386476
cfa-miR-146a	0.0143779	0.00728932	0.014885	0.0154099	0.0275845	0.0412346	0.0275845	0.0412346	0.377527	0.0194187
cfa-miR-146b	0.000242454	0.000144164	0.000481559	0.000874048	0.00113744	0.00157547	0.000714886	0.00261314	0.288403	0.0433081
cfa-miR-15a	0.00229069	0.00164238	0.00608722	0.00216713	0.0384733	0.00592077	0.00296038	0.014082	0.198374	0.0832645
cfa-miR-15b	0.291183	0.397768	0.360982	0.358489	0.145592	0.339151	0.384219	0.524858	1.01048	1
cfa-miR-17	0	0	4.28603e-05	0	7.30883e-05	0.000458751	0	0	0.0805887	0.321121
cfa-miR-181a	0.00647906	0.00625836	0.00533609	0.00583925	0.00744248	0.0122591	0.0170983	0.130308	0.143098	0.0209213
cfa-miR-181b	0.00461325	0.00552427	0.00248938	0.00511872	0.00189972	0.00317286	0.00849012	0.019915	0.530073	0.77283
cfa-miR-183	7.0111e-05	0.0043644	0.000622344	0.000930311	0.000148217	0.000724865	0.00347204	0.00666121	0.543975	0.563703
cfa-miR-184	0.000199683	6.96267e-05	0.000198304	0	0	0	0.000347669	0.000793215	0.40987	0.76738
cfa-miR-18a	0.00396078	0.00247218	0.00587987	0.00248938	0.0125167	0.00233883	0.00274306	0.00454974	0.668321	0.77283
cfa-miR-191	0.554785	0.193446	0.469761	0.271684	0.420448	0.566442	0.566442	1.48452	0.490371	0.0795941
cfa-miR-192	0.0859714	0.114229	0.147624	0.136787	0.03983	0.19751	0.133046	0.411796	0.619563	0.563703
cfa-miR-195	0.0693481	0.0486978	0.109576	0.0567199	0.075363	0.0401071	0.0457527	0.0361465	1.44066	0.148915
cfa-miR-196a	0.000498541	0.000695337	0.000172633	0.000123774	3.40969e-05	0	8.99823e-05	0	12.0108	0.0201646
cfa-miR-19a	0.0295643	0.00689612	0.0406669	0.0108212	0.0688691	0.0172173	0.00775854	0.000969817	0.927583	0.77283
cfa-miR-200a	0.00053804	0.125869	0.000109256	0.00254168	0.000108501	0.000729907	6.01949e-05	0.000407758	98.7923	0.148915
cfa-miR-200c	0.013697	0.0126914	0.0064343	0.0230355	0.000862015	0.00158643	0.00210787	0.00418662	6.38895	0.0209213
cfa-miR-203	0.000653285	0.000976563	0.0010911	0.00280069	0.00421574	0.00285954	0.000340514	0.000584706	0.690162	1
cfa-miR-20a	0.0111254	0.0099575	0.0209051	0.00612956	0.0743254	0.0213444	0.0107464	0.0308198	0.350619	0.0832645
cfa-miR-21	0.406126	0.463294	0.325335	0.320856	0.130308	0.678302	0.543367	1.16473	0.602219	0.248213
cfa-miR-210	0.0287559	0.00160858	0.00567958	0.0113592	0.00170029	0.0435857	0.0103804	0.138696	0.24389	0.386476
cfa-miR-214	0.000541782	0.00012207	0.00274306	0.00150085	0.00458139	0.00243815	0.000254508	0.0216423	0.169723	0.248213
cfa-miR-22	0.00186062	0	0.00158643	0	0.0112807	0.000175043	0.000399366	0	0.290765	0.76738
cfa-miR-222	0.0112028	0.00770494	0.0490365	0.00571908	0.0155171	0.0162885	0.0162885	0.0126914	1.21186	0.242526
cfa-miR-223	2.71321	2.90795	1.49485	2	1.04247	1.65864	5.85634	2.32947	0.837336	0.77283
cfa-miR-224	0.000553166	0.000300572	0.000653285	0.000930311	0.000622344	0.00121907	0.000750427	0.000235824	0.861959	0.77283
cfa-miR-23a	0.493116	0.795536	0.895025	0.624165	0.262429	0.952638	1.36604	3.18215	0.487198	0.248213
cfa-miR-23b	0.0187106	0.0219445	0.0356489	0.0153034	0.0108212	0.0384733	0.0143779	0.0514744	0.79557	1
cfa-miR-24	0.0824692	0.052556	0.176777	0.0629347	0.230047	0.15932	0.146604	0.122428	0.569164	0.148915
cfa-miR-25	1.75321	1.81504	0.779165	1.53688	0.283221	3.03143	1.10191	4.40762	0.666837	0.77283
cfa-miR-26a	0.0151977	0.0268302	0.0836205	0.0308198	0.0066152	0.0275845	0.0191038	0.03983	1.68004	0.563703
cfa-miR-27b	0.0191038	0.0129581	0.042101	0.0155171	0.0230355	0.0253829	0.0200535	0.0480273	0.76979	0.148915
cfa-miR-29b	6.27511e-05	0.000734984	0.000370048	0.000709948	0.00116941	0.00143972	0.00112958	0.000771525	0.416327	0.0209213
cfa-miR-29c	0.00369554	0.00266805	0.00734002	0.00361948	0.0231957	0.00398833	0.00575886	0.00272411	0.48569	0.386476
cfa-miR-30b	0.0159533	0.0115978	0.0260965	0.0113592	0.0310341	0.017579	0.0250334	0.0412346	0.565861	0.0832645
cfa-miR-30c	0.0438889	0.0953912	0.132127	0.118257	0.0540336	0.108067	0.11344	0.19751	0.823726	0.77283
cfa-miR-30d	0.0441942	0.0216423	0.03983	0.047039	0.0384733	0.0460709	0.0807721	0.178006	0.444787	0.248213
cfa-miR-31	4.25642e-05	0.000163321	4.92335e-05	6.36271e-05	0.000101235	0.000217003	0.000132658	0.000850147	0.244993	0.0832645
cfa-miR-335	0.000584706	0.000201072	0.000149248	0.000123774	3.15938e-05	6.54159e-05	6.91457e-05	0.00347204	0.291023	0.248213
cfa-miR-34a	0.000230971	0	0.000242454	0.000175043	0.000218512	0	3.20348e-05	0	2.58821	0.236724
cfa-miR-34c	0	0	0	4.56802e-06	0	0	0	0	-	0.317311
cfa-miR-375	0.0607909	0.018453	0.0197774	0.00975258	0.0109722	0.0275845	0.0120904	0.0591286	0.990875	1
cfa-miR-378	0.000177487	0.000165601	0.00188659	0.001011	0.00340059	0.00215216	0.00196671	0.0126914	0.160343	0.0209213
cfa-miR-451	2.32947	0.864537	3.24901	0.97942	4.69134	1.41421	0.82932	3.68075	0.699199	0.563703
cfa-miR-7	0.0412346	0.0807721	0.0241807	0.0366511	0.00718897	0.0518325	0.0209051	0.101532	1.00761	0.77283
cfa-miR-9	0	0	0	1.52588e-05	6.55033e-06	4.9576e-05	0	0	0.271865	0.508332
cfa-miR-92a	2.63902	0.80107	0.817902	1.17283	1.09429	4.11246	0.566442	5.65685	0.475136	0.563703
cfa-miR-93	0.013697	0.0138882	0.0142786	0.0078125	0.0633725	0.0195052	0.00630189	0.0238478	0.439507	0.248213
cfa-miR-96	0	0	3.70543e-05	0	0	0	7.95338e-06	0	4.65893	0.850107
cfa-miR-383	0.000798732	3.13755e-05	0.00114535	0.000172633	8.63167e-05	4.46803e-05	8.75217e-05	0.00086801	1.97702	0.563703
cfa-miR-129	0	0.000359929	3.88965e-05	3.94395e-05	2.29682e-05	0.000388446	0.000234195	0	0.67884	0.884549
cfa-miR-219-3p	0	0	6.40696e-05	0	0	8.45404e-05	0	6.06136e-05	0.441391	0.508332
cfa-miR-208b	6.45153e-05	0	9.52401e-06	0	0	0	0	0	-	0.13057
cfa-miR-874	0.0008269	0.00085606	0.000410594	0.000605326	0.000760903	0	0.000793215	0.00401607	0.484522	1
cfa-miR-449a	0	0	0	0	0	0	0	0.000512557	0	0.317311
cfa-miR-761	0	3.6041e-05	0.000557014	0	0	0	0	0.000205297	2.88876	0.508332
cfa-miR-1837	0.00170029	0.000516122	0.000481559	0.000648772	1.95835e-05	0.0014199	0.000557014	0.003545	0.603944	0.77283
cfa-miR-331	0.00125335	0.000557014	0.001011	0.00113744	0.00133402	0.00121907	0.000596992	0.00125335	0.899024	0.306492
cfa-miR-872	3.22576e-05	0.000114688	0	2.84739e-05	0	0	0	0.000484908	0.361758	0.441949
cfa-miR-10a	0.0818996	0.0813339	0.0507658	0.0583146	0.0166308	0.156041	0.0612138	0.547147	0.348659	0.563703
cfa-miR-206	0.00474295	0.0055627	0.00612956	0.0108212	0.000183746	0.00461325	0.000997082	0.11344	0.228596	0.248213
cfa-miR-504	0	0	0	0	0	0	0	0	-	-
cfa-miR-1835	0	0	8.16606e-05	2.20326e-05	9.06081e-05	0	4.28603e-05	0	0.776912	0.758415
cfa-miR-194	0.0033771	0.00176025	0.00564035	0.00364466	0.0061722	0.00374713	0.00387927	0.00837323	0.650482	0.0832645
cfa-miR-454	0.0017481	0.0043644	0.00418662	0.00477594	0.000143168	0	8.39564e-05	0.00227487	6.02521	0.0433081
cfa-miR-544	6.77227e-05	0	1.33759e-05	0	2.67877e-06	0	0	0.000359929	0.223654	1
cfa-miR-432	0.000116289	0.000144164	2.4788e-05	1.41386e-05	1.24802e-05	0	0	0	23.9884	0.0179605
cfa-miR-628	0.000399366	0.00146997	0.000422137	0.00173602	2.56621e-05	0.00015996	0.000734984	0	4.37483	0.0832645
cfa-miR-330	0.000194223	0.000258061	0.000234195	0	7.89844e-06	0	0	0	86.9132	0.0907236
cfa-miR-380	0	0	8.51284e-05	0	9.31555e-05	5.73439e-05	0	0	0.565639	0.508332
cfa-miR-676	0.00306478	0.00222805	0.000709948	0.00198039	5.93661e-05	0.00252413	0.0017725	0.0490365	0.149519	1
cfa-miR-590	0.0005055	0.00146997	0.000936781	0.00113744	8.57205e-05	0.000158855	0.000572673	4.19782e-05	4.71317	0.0433081
cfa-miR-496	7.15842e-05	0	1.21389e-05	0	0	0	0	5.09697e-05	1.6426	0.508332
cfa-miR-433	0.00289946	0.00114535	0.000874048	0.000304768	0.000143168	0.00501338	0.000526967	0.0102374	0.328097	0.77283
cfa-miR-885	0.0224056	0.00718897	0.0108212	0.00515433	0.0061722	0.0193704	0.00401607	0.032352	0.73606	1
cfa-miR-384	0.000272775	0.000162193	0	0	0	0	0	0	-	0.13057
cfa-miR-1844	0.00191293	0.00396078	0.001011	0.000750427	0.000530632	0.00372124	0.00212253	0.00592077	0.620987	0.563703
cfa-miR-409	5.57758e-05	0	8.99823e-05	0	2.32889e-05	9.44559e-05	0	0	1.23792	1
cfa-miR-18b	0	0.000103362	0.000101235	0	0.000172633	0.000782295	1.2567e-05	0	0.211472	0.374857
cfa-miR-543	0.00178483	0.000458751	0.000294387	0.000218512	0.000226218	0.000874048	0.00184777	0.00300171	0.463293	0.248213
cfa-miR-98	0.0366511	0.0629347	0.0451228	0.0480273	0.004044	0.0246888	0.0334929	0.0289559	2.11376	0.0209213
cfa-miR-216b	9.44559e-05	0.000359929	0.000239116	0	0.000148217	0	0.00013451	0.000124635	1.70242	0.663117
cfa-miR-539	0	0	7.56658e-05	0	0	0	0	0	-	0.317311
cfa-miR-193b	0.00820091	0.00866851	0.00237147	0.0122591	0.00107608	0.0155171	0.00739108	0.0802141	0.302308	0.77283
cfa-miR-483	0.0043644	0.000609536	0.000588773	0.000644291	0.000592869	0.00122755	0.000194223	0.000294387	2.68814	0.248213
cfa-miR-450b	0.00131566	0.0017481	0.000771525	0.00121907	0.000495097	0.00113744	0.00497875	0.00897421	0.324298	0.77283
cfa-miR-139	0.000534323	0	0.000391147	7.25834e-05	7.7793e-05	0.000274672	0.000383098	0	1.35686	0.663117
cfa-miR-764	0	0	0	0	0	0	0.000175043	0	0	0.317311
cfa-miR-95	0.000149248	0	0.000393868	0.000714886	0.000171441	0	0.000306888	0	2.62999	0.374857
cfa-miR-568	0	0	0	0	0	0	0	0	-	-
cfa-miR-365	0.192109	0.0877778	0.228458	0.116629	0.0591286	0.107321	0.241484	0.316439	0.86278	0.77283
cfa-miR-582	0	0	0	0	1.07896e-05	0	0	0.000111552	0	0.13057
cfa-miR-545	0	0	0	0	0	0	0	0	-	-
cfa-miR-421	0.0055627	0.00541058	0.004044	0.00340059	0.00129754	0.00625836	0.00541058	0.00564035	0.989844	0.465124
cfa-miR-1306	0.173139	0.0591286	0.0518325	0.0551689	0.0371627	0.266093	0.0412346	0.236514	0.583935	1
cfa-miR-127	0.000117098	0	0.000135445	0.000618045	0.000107752	0	0	0.00296038	0.283752	0.554113
cfa-miR-190a	0	0	0	0	0	0	0	0	-	-
cfa-miR-28	0.00333061	0.000714886	0.0093553	0.00044931	0.00125335	0.00148019	0.00689612	0.00205023	1.18581	0.77283
cfa-miR-490	0	0.000152384	0	0	0	0.000375214	0	0.0010911	0.103923	0.321121
cfa-miR-20b	8.10965e-05	6.46015e-06	0.000125502	2.58406e-05	0.000302663	0.000147193	7.05986e-05	8.39564e-05	0.39526	0.148915
cfa-miR-29a	0.00263132	0.00148019	0.00529924	0.00274306	0.0204749	0.00212253	0.00454974	0.00254168	0.409373	0.77283
cfa-miR-144	0	0.000101235	1.80205e-05	0.000232578	5.97791e-05	0	0	0.000488281	0.641961	0.76738
cfa-miR-759	0	0	0	0	0	0	0	0	-	-
cfa-miR-500	0.000183746	0.000719858	0.00112178	0.000249271	0.000622344	0.00207885	0.00111403	0.00146997	0.430382	0.148915
cfa-miR-181c	0.000276583	0	0.000714886	2.41101e-05	0.000557014	6.876e-06	0.000461942	0.00149049	0.403597	0.386476
cfa-miR-424	0.00132481	0.000613776	0.000328914	2.53088e-05	0.000564789	0.000315516	0.000509016	0.000766195	1.06369	1
cfa-miR-329b	0	0	0	0	0	0	0	0	-	-
cfa-miR-514	0	0	0	0	0	0	0	0	-	-
cfa-miR-301a	0.000667012	0.000375214	0.000815516	0.000324386	0.00137153	0.000338161	0.0005055	0	0.985074	0.77283
cfa-miR-1307	0.00230663	0.00142977	0.000512557	0.00125335	0.000131742	0.000771525	0.000410594	0	4.18789	0.0433081
cfa-miR-152	0.000667012	0.00103224	0.00155378	0.000519712	0.00110633	0.00191293	0.000557014	0.00317286	0.558997	0.248213
cfa-miR-325	0	0	0	0	0	1.4739e-05	0	0.000300572	0	0.13057
cfa-miR-197	0.659754	0.578344	0.133972	0.351111	0.0571145	0.68302	0.570382	1.79005	0.555763	0.563703
cfa-miR-30a	0.0551689	0.0344345	0.0401071	0.0463914	0.0551689	0.0703162	0.109576	0.216134	0.390301	0.0284295
cfa-miR-551b	0	1.51534e-05	0.00041345	0	0.000534323	0	0.000224655	0.00186062	0.163614	0.236724
cfa-miR-299	0	0	5.09697e-05	4.69017e-05	0	0	0	0.000564789	0.173288	0.740857
cfa-miR-1841	0.000416326	0.000172633	3.29795e-06	8.75217e-05	3.88965e-05	0.000362433	0	0.00187356	0.298818	1
cfa-miR-542	0.000208163	0	9.1873e-05	1.97197e-05	0.000362433	0.000635421	0.000144164	0.000306888	0.220688	0.0433081
cfa-miR-105b	0	1.52588e-05	0	0	0	0	0	0	-	0.317311
cfa-miR-1838	0.000729907	0	0.000140222	0	0.000904871	0.000270891	0.000292353	0	0.592684	0.374857
cfa-miR-503	0.00186062	0.000804288	0.0005055	0.00207885	0.000237465	0.000345267	0.00359448	0.0043644	0.614551	1
cfa-miR-363	0	0	0.000201072	0.000111552	0.00044931	0	0.000396608	0	0.369567	0.538472
cfa-miR-410	0	1.32835e-05	0	0	0	0	0	0	-	0.317311
cfa-miR-664	0	0.000328914	8.99823e-05	0.000276583	5.782e-06	0.000844275	0.000136388	0.00302259	0.173478	0.386476
cfa-miR-497	0	0	7.99801e-05	0	6.14597e-05	0	2.82772e-05	0	0.891273	0.740857
cfa-miR-495	0.000471649	0	3.70543e-05	6.58709e-05	0	2.13106e-06	0	0.00179724	0.319319	0.554113
cfa-miR-487b	0	0	0	0	5.9859e-06	0	0	0	0	0.317311
cfa-miR-589	0	0	0	0	0	0	0	0	-	-
cfa-miR-599	0.000322145	7.99801e-05	0.000104081	0.000126375	1.94483e-05	1.4336e-05	0.000331202	0	1.73317	0.248213
cfa-miR-212	0	7.41086e-05	2.71253e-05	0	0	0	0	0	-	0.13057
cfa-miR-425	0.00872881	0.0017725	0.00872881	0.00182233	0.0243489	0.000886249	0.00123609	0.00571908	0.653999	0.558986
cfa-miR-505	0.0272047	0.042101	0.0133224	0.0243489	0.00300171	0.03125	0.0281641	0.0807721	0.74711	0.563703
cfa-miR-30e	0.0065695	0.0314674	0.0125167	0.0112807	0.00124469	0.0136024	0.017579	0.0321286	0.95786	0.563703
cfa-miR-219-5p	0	0	0	0	2.5134e-05	0	0	0.00157547	0	0.13057
cfa-miR-660	0.00203607	0	0.00433426	0.000793215	0.00238797	0.000771525	0.00367001	0.00471019	0.620774	0.386476
cfa-miR-136	0	0	0	0	0	0	0	0	-	-
cfa-miR-326	5.61638e-05	0	0.000309023	0.000495097	0.000949858	0.000402144	0.000340514	0.00158643	0.262366	0.0832645
cfa-miR-215	0.000152384	0.00103224	0.000956465	0.00193963	0.000298496	1.90735e-06	0.000631032	0	4.38112	0.0832645
cfa-miR-221	0.00575886	0.0021822	0.0164018	0.00367001	0.0112028	0.00352051	0.0142786	0.00127084	0.925351	0.77283
cfa-miR-190b	0.00418662	0.00749425	0.00390625	0.00477594	0.000354974	0.00127084	0.00233883	0	5.13617	0.0209213
cfa-miR-148b	0.013139	0.00849012	0.0159533	0.0108964	0.00961832	0.0293601	0.0115978	0.0547879	0.460108	0.386476
cfa-miR-350	0.00342424	0.00130657	0.0102374	0.00142977	0.00544822	0.00272411	0.00280069	0.00207885	1.25637	0.77283
cfa-let-7j	0	9.06081e-05	5.86271e-06	8.28006e-05	0	0	4.25642e-05	0	4.21179	0.166349
cfa-miR-199	0.00596195	0.00356965	0.0110485	0.00592077	0.00922651	0.00501338	0.00412898	0.0209051	0.67477	0.77283
cfa-miR-423a	0.327598	0.257028	0.102238	0.185565	0.0813339	0.570382	0.214641	2.14355	0.289853	0.563703
cfa-miR-450a	0.00526263	0.0067542	0.00433426	0.00424506	0.00171212	0.00326206	0.00897421	0.00608722	1.02798	0.77283
cfa-miR-301b	0.000175043	0.000119558	0.000158855	9.77869e-05	0.000383098	0.000101939	0.000190226	0	0.816339	0.77283
cfa-miR-578	0	0	0	0	0	0	0	0	-	-
cfa-miR-652	0.00820091	0.01418	0.0142786	0.0165159	0.0164018	0.0108964	0.0259162	0.0207607	0.718828	0.248213
cfa-miR-19b	0.0113592	0.00519018	0.0195052	0.00699238	0.0330318	0.00621513	0.00296038	0.000798732	1.00095	0.386476
cfa-miR-574	0.00770494	0.00454974	0.00885066	0.00596195	0.00749425	0.0125167	0.00843147	0.040386	0.393257	0.148915
cfa-miR-592	0.000147193	8.75217e-05	0.000211069	5.85488e-05	1.3752e-05	0.000226218	0.000196934	0	1.15433	0.77283
cfa-miR-302d	3.18135e-05	1.82721e-05	0	0	5.94455e-06	0	0	0.000304768	0.161196	1
cfa-miR-489	0.00114535	0.00342424	0.000416326	0.000776891	0.000140222	0.00263132	0.000192881	0.00759887	0.54555	0.77283
cfa-miR-153	0	0	8.69171e-05	0.000128139	9.79176e-06	0.000724865	0.000484908	0.000495097	0.125422	0.0814291
cfa-miR-488	0	0	0	0	0	0	0	0.000129928	0	0.317311
cfa-miR-532	0	4.762e-06	0.000446207	6.36271e-05	0.000364953	0	0.000465155	0	0.619914	1
cfa-miR-374a	0.01468	0.0168629	0.0228763	0.0158431	0.00195312	0.0078125	0.00955188	0.0120904	2.2371	0.0209213
cfa-miR-329a	0	0	0	0	0	0	1.45361e-05	0	0	0.317311
cfa-miR-371	0.00340059	0.000804288	0.000963118	0.00163103	0.00150085	0.000874048	0.00291963	0.018453	0.286304	0.563703
cfa-miR-181d	0.00533609	0.00814426	0.00652412	0.00491021	0.0008269	0.00270529	0.00814426	0.00125335	1.92692	0.188582
cfa-miR-324	0.000284359	0.000254508	0.000220032	0	0.000311172	0.000190226	0	0	1.51357	0.554113
cfa-miR-140	0.00291963	0.00240458	0.00184777	0.00178483	0.00621513	0.00184777	0.00439476	0.00367001	0.555369	0.108063
cfa-miR-1836	0.0017725	0	0	0	9.99751e-06	0	0	0	177.294	0.850107
cfa-miR-32	0.0150928	0.0133224	0.0065695	0.0125167	0.00219738	0.042101	0.00878952	0.0727958	0.377343	0.77283
cfa-miR-132	0.000126375	0	4.02682e-05	0	5.16812e-05	0.000280444	0	0	0.501748	0.758415
cfa-miR-345	0.000380451	0.000618045	0.000251004	0.000771525	5.4628e-05	0.000465155	0	0.00182233	0.862907	0.563703
cfa-miR-186	0.00579892	0.003545	0.00808801	0.00471019	0.0209051	0.00112178	0.00361948	0.00487629	0.725432	0.77283
cfa-miR-502	0.000364953	9.64406e-05	0.00140035	0.000107752	0.00121065	0	0.000644291	0.00291963	0.412496	0.563703
cfa-miR-802	0.000809882	0.000139253	0.000898621	0.000326642	0.000391147	0.000491678	0.000150286	0	2.10471	0.386476
cfa-miR-376c	0	6.46015e-06	3.39067e-06	0	0	0	0	0	-	0.13057
cfa-miR-493	0.000345267	0	2.23402e-05	0	0	0	0	0	-	0.13057
cfa-miR-188	0	0.000572673	0.000557014	0	0.000188912	0.000304768	0.000370048	0	1.30792	0.76738
cfa-miR-875	8.87434e-05	8.10965e-05	0.000502009	0	5.782e-06	0.00108356	0	0	0.616745	0.554113
cfa-miR-374b	0.0144779	0.0438889	0.0376815	0.0279695	0.00247218	0.0136024	0.018199	0.0160643	2.46371	0.0832645
cfa-miR-151	0.000990195	8.45404e-05	0.00451831	0.000892414	0.000350087	0.000465155	0.00155378	0	2.73761	0.386476
cfa-miR-202	0	0	0	0	0	2.03013e-06	0	0	0	0.317311
cfa-miR-452	0	0	5.89561e-05	1.21389e-05	0.000110016	0	0	0	0.646225	0.740857
cfa-miR-338	0	0.000399366	0	3.13755e-05	1.55794e-05	0	8.39564e-05	0	4.32751	0.758415
cfa-miR-320	0.116629	0.133972	0.0493776	0.11744	0.0341967	0.25349	0.149685	0.535887	0.428888	0.248213
cfa-miR-185	0.000750427	0.000313336	0.000280444	9.91519e-05	0.00119398	0	0.000196934	0.000468391	0.776288	1
cfa-miR-142	0.073812	0.029977	0.0708052	0.0432847	0.0426888	0.0379436	0.0683934	0.040386	1.15029	0.386476
cfa-miR-130b	0.00170029	0.000734984	0.00155378	0.000391147	0.00142977	0.0024551	0.00221266	0.00567958	0.371925	0.0832645
cfa-miR-99b	0.00155378	0.000328914	0.00126206	0.000326642	0.00270529	0.0013433	0.000324386	0.0065695	0.317241	0.386476
cfa-miR-340	0.00053804	0.00127084	0.00209331	0.000695337	0.000969817	0.000158855	0.000719858	0.00141009	1.41088	0.77283
cfa-miR-26b	0.233258	0.408951	0.479632	0.323088	0.0270168	0.110338	0.291183	0.146604	2.5123	0.0433081
cfa-miR-758	0	0	0	0	0	0	0	0	-	-
cfa-miR-149	5.31342e-05	0	0	0	9.8467e-05	1.97197e-05	0	0	0.449578	0.508332
cfa-miR-134	0	0	0	0	0	0.000239116	3.00974e-05	0	0	0.13057
cfa-miR-1271	0.00155378	0.0010911	0.0024551	0.000700173	0.00250669	0.000936781	0.00128858	0	1.22572	0.77283
cfa-miR-551a	0	0	0	0	2.23402e-05	0	0	0	0	0.317311
cfa-miR-208a	0	0	0	0	0	0	0	0	-	-
cfa-miR-665	2.46168e-05	0	8.69171e-05	8.1205e-06	6.81938e-05	0.000110781	8.63167e-05	6.91457e-05	0.357778	0.148915
cfa-miR-196b	0.000324386	0.000177487	0.000112328	3.09436e-05	1.6241e-05	0	3.36275e-05	0	12.9369	0.0420664
cfa-miR-99a	0.000923884	0.000154511	0.00129754	0	0.00786684	0.00178483	0.0010911	0	0.221167	0.309424
