# Supplementary material for: Plasma microRNA miR-26b as a potential diagnostic biomarker of degenerative myelopathy in Pembroke welsh corgis
Source: BMC Vet Res. 2019 Jun 10;15:192. doi: 10.1186/s12917-019-1944-3 (PMC6558770; doi:10.1186/s12917-019-1944-3)
Supplement: Supplementary file 3 — Table S3. The putative mRNA targets of dysregulated miRNAs by using the TargetScan database. (XLSX 45 kb) [file 12917_2019_1944_MOESM3_ESM.xlsx]

## Sheet: Sheet1
Additional file 3: Table S3. The putative mRNA targets of dysregulated miRNAs by using the TargetScan database.
Representative miRNA	Ortholog of target gene	Representative transcript	Gene name	Total context++ score
cfa-miR-26b	ARPP19	ENST00000566423.1	cAMP-regulated phosphoprotein, 19kDa	-1.11
cfa-miR-26b	STRADB	ENST00000392249.2	STE20-related kinase adaptor beta	-0.66
cfa-miR-26b	SLC25A16	ENST00000609923.1	solute carrier family 25 (mitochondrial carrier; Graves disease autoantigen), member 16	-0.62
cfa-miR-26b	RHOQ	ENST00000238738.4	ras homolog family member Q	-0.76
cfa-miR-26b	SLC38A2	ENST00000256689.5	solute carrier family 38, member 2	-0.6
cfa-miR-26b	FAM98A	ENST00000403368.1	family with sequence similarity 98, member A	-0.57
cfa-miR-26b	POLR3G	ENST00000504930.1	polymerase (RNA) III (DNA directed) polypeptide G (32kD)	-0.49
cfa-miR-26b	NAP1L5	ENST00000323061.5	nucleosome assembly protein 1-like 5	-0.67
cfa-miR-26b	RAP2C	ENST00000342983.2	RAP2C, member of RAS oncogene family	-0.47
cfa-miR-26b	TTC13	ENST00000366661.4	tetratricopeptide repeat domain 13	-0.47
cfa-miR-26b	ACBD5	ENST00000396271.3	acyl-CoA binding domain containing 5	-0.44
cfa-miR-26b	APP	ENST00000346798.3	amyloid beta (A4) precursor protein	-0.42
cfa-miR-26b	TOB1	ENST00000499247.2	transducer of ERBB2, 1	-0.41
cfa-miR-26b	KCNK1	ENST00000366621.3	potassium channel, subfamily K, member 1	-0.4
cfa-miR-26b	XKR4	ENST00000327381.6	XK, Kell blood group complex subunit-related family, member 4	-0.4
cfa-miR-29b	TET3	ENST00000409262.3	tet methylcytosine dioxygenase 3	-2.05
cfa-miR-29b	PI15	ENST00000260113.2	peptidase inhibitor 15	-1.64
cfa-miR-29b	COL3A1	ENST00000304636.3	collagen, type III, alpha 1	-1.76
cfa-miR-29b	TRIB2	ENST00000155926.4	tribbles pseudokinase 2	-1.06
cfa-miR-29b	ADAMTS17	ENST00000268070.4	ADAM metallopeptidase with thrombospondin type 1 motif, 17	-1.15
cfa-miR-29b	ELN	ENST00000252034.7	elastin	-0.94
cfa-miR-29b	COL4A5	ENST00000361603.2	collagen, type IV, alpha 5	-0.88
cfa-miR-29b	HBP1	ENST00000222574.4	HMG-box transcription factor 1	-0.81
cfa-miR-29b	C7orf73	ENST00000507606.1	chromosome 7 open reading frame 73	-0.8
cfa-miR-29b	IFI30	ENST00000407280.3	interferon, gamma-inducible protein 30	-0.8
cfa-miR-29b	C1QTNF6	ENST00000337843.2	C1q and tumor necrosis factor related protein 6	-0.78
cfa-miR-29b	COL7A1	ENST00000328333.8	collagen, type VII, alpha 1	-0.76
cfa-miR-29b	COL2A1	ENST00000380518.3	collagen, type II, alpha 1	-0.76
cfa-miR-29b	POLE3	ENST00000374169.3	polymerase (DNA directed), epsilon 3, accessory subunit	-0.7
cfa-miR-29b	COL5A3	ENST00000264828.3	collagen, type V, alpha 3	-0.69
cfa-miR-29b	MFAP3	ENST00000436816.1	microfibrillar-associated protein 3	-0.7
cfa-miR-29b	SPARC	ENST00000231061.4	secreted protein, acidic, cysteine-rich (osteonectin)	-0.73
cfa-miR-29b	HRK	ENST00000257572.5	harakiri, BCL2 interacting protein (contains only BH3 domain)	-0.66
cfa-miR-29b	TRAF4	ENST00000262395.5	TNF receptor-associated factor 4	-0.71
cfa-miR-29b	KCNC3	ENST00000376959.2	potassium voltage-gated channel, Shaw-related subfamily, member 3	-0.62
cfa-miR-29b	LOXL2	ENST00000389131.3	lysyl oxidase-like 2	-0.6
cfa-miR-29b	LSM11	ENST00000286307.5	LSM11, U7 small nuclear RNA associated	-0.62
cfa-miR-29b	RNF39	ENST00000376751.3	ring finger protein 39	-0.58
cfa-miR-29b	LASP1	ENST00000318008.6	LIM and SH3 protein 1	-0.6
cfa-miR-29b	KDELC1	ENST00000376004.4	KDEL (Lys-Asp-Glu-Leu) containing 1	-0.56
cfa-miR-29b	ZNF282	ENST00000479907.1	zinc finger protein 282	-0.56
cfa-miR-29b	SNIP1	ENST00000296215.6	Smad nuclear interacting protein 1	-0.6
cfa-miR-29b	DNMT3A	ENST00000380746.4	DNA (cytosine-5-)-methyltransferase 3 alpha	-1.21
cfa-miR-29b	HAS3	ENST00000306560.1	hyaluronan synthase 3	-0.54
cfa-miR-29b	NREP	ENST00000379671.3	neuronal regeneration related protein	-0.63
cfa-miR-29b	SNX24	ENST00000513881.1	sorting nexin 24	-0.58
cfa-miR-29b	ISG20L2	ENST00000313146.6	interferon stimulated exonuclease gene 20kDa-like 2	-0.54
cfa-miR-29b	BTG2	ENST00000290551.4	BTG family, member 2	-0.54
cfa-miR-29b	C2orf88	ENST00000340623.4	chromosome 2 open reading frame 88	-0.53
cfa-miR-29b	GNG12	ENST00000370982.3	guanine nucleotide binding protein (G protein), gamma 12	-0.55
cfa-miR-29b	ADAMTS9	ENST00000295903.4	ADAM metallopeptidase with thrombospondin type 1 motif, 9	-0.52
cfa-miR-29b	CBX6	ENST00000407418.3	chromobox homolog 6	-0.52
cfa-miR-29b	ZFP36L1	ENST00000555997.1	ZFP36 ring finger protein-like 1	-0.61
cfa-miR-29b	IFFO1	ENST00000436152.2	intermediate filament family orphan 1	-0.64
cfa-miR-29b	FAM13B	ENST00000033079.3	family with sequence similarity 13, member B	-0.52
cfa-miR-29b	ZNF366	ENST00000318442.5	zinc finger protein 366	-0.5
cfa-miR-29b	C21orf91	ENST00000400558.3	chromosome 21 open reading frame 91	-0.59
cfa-miR-29b	NAPB	ENST00000377026.4	N-ethylmaleimide-sensitive factor attachment protein, beta	-0.49
cfa-miR-29b	DNMT3B	ENST00000328111.2	DNA (cytosine-5-)-methyltransferase 3 beta	-0.48
cfa-miR-29b	FOXJ2	ENST00000162391.3	forkhead box J2	-0.46
cfa-miR-29b	AKT3	ENST00000366539.1	v-akt murine thymoma viral oncogene homolog 3	-0.69
cfa-miR-29b	PPIC	ENST00000306442.4	peptidylprolyl isomerase C (cyclophilin C)	-0.89
cfa-miR-29b	PRKAB2	ENST00000254101.3	protein kinase, AMP-activated, beta 2 non-catalytic subunit	-0.55
cfa-miR-29b	FSTL1	ENST00000295633.3	follistatin-like 1	-0.48
cfa-miR-29b	ETV4	ENST00000319349.5	ets variant 4	-0.46
cfa-miR-29b	AMMECR1L	ENST00000272647.5	AMMECR1-like	-0.45
cfa-miR-29b	DCAKD	ENST00000452796.2	dephospho-CoA kinase domain containing	-0.44
cfa-miR-29b	NAV1	ENST00000295624.6	neuron navigator 1	-0.44
cfa-miR-29b	ADAMTS18	ENST00000282849.5	ADAM metallopeptidase with thrombospondin type 1 motif, 18	-0.44
cfa-miR-29b	SLC36A1	ENST00000243389.3	solute carrier family 36 (proton/amino acid symporter), member 1	-0.44
cfa-miR-29b	ACPL2	ENST00000286353.4	acid phosphatase-like 2	-0.55
cfa-miR-29b	SCML2	ENST00000251900.4	sex comb on midleg-like 2 (Drosophila)	-0.43
cfa-miR-29b	NAA40	ENST00000377793.4	N(alpha)-acetyltransferase 40, NatD catalytic subunit	-0.56
cfa-miR-29b	HEYL	ENST00000372852.3	hairy/enhancer-of-split related with YRPW motif-like	-0.46
cfa-miR-29b	COL15A1	ENST00000375001.3	collagen, type XV, alpha 1	-0.47
cfa-miR-29b	KIAA0355	ENST00000299505.6	KIAA0355	-0.45
cfa-miR-29b	MFAP2	ENST00000375534.3	microfibrillar-associated protein 2	-0.42
cfa-miR-29b	FOXO3	ENST00000343882.6	forkhead box O3	-0.41
cfa-miR-29b	BMPR1A	ENST00000372037.3	bone morphogenetic protein receptor, type IA	-0.43
cfa-miR-29b	DCLK3	ENST00000416516.2	doublecortin-like kinase 3	-0.41
cfa-miR-29b	CCSAP	ENST00000366687.1	centriole, cilia and spindle-associated protein	-0.45
cfa-miR-29b	CCND2	ENST00000261254.3	cyclin D2	-0.48
cfa-miR-29b	COL27A1	ENST00000356083.3	collagen, type XXVII, alpha 1	-0.4
cfa-miR-29b	CAV2	ENST00000222693.4	caveolin 2	-0.55
cfa-miR-29b	SS18L1	ENST00000331758.3	synovial sarcoma translocation gene on chromosome 18-like 1	-0.43
cfa-miR-30a	DLGAP1	ENST00000400145.2	discs, large (Drosophila) homolog-associated protein 1	-0.82
cfa-miR-30a	KLHL20	ENST00000209884.4	kelch-like family member 20	-0.78
cfa-miR-30a	SRSF7	ENST00000313117.6	serine/arginine-rich splicing factor 7	-0.73
cfa-miR-30a	NEDD4	ENST00000338963.2	neural precursor cell expressed, developmentally down-regulated 4, E3 ubiquitin protein ligase	-0.73
cfa-miR-30a	PTP4A1	ENST00000370651.3	protein tyrosine phosphatase type IVA, member 1	-0.69
cfa-miR-30a	CCDC117	ENST00000249064.4	coiled-coil domain containing 117	-0.73
cfa-miR-30a	ZNRF1	ENST00000335325.4	zinc and ring finger 1, E3 ubiquitin protein ligase	-0.65
cfa-miR-30a	LGI1	ENST00000542308.1	leucine-rich, glioma inactivated 1	-0.61
cfa-miR-30a	FOXG1	ENST00000382535.3	forkhead box G1	-0.62
cfa-miR-30a	STOX2	ENST00000308497.4	storkhead box 2	-0.6
cfa-miR-30a	PGM1	ENST00000371084.3	phosphoglucomutase 1	-0.59
cfa-miR-30a	ZDHHC20	ENST00000320220.9	zinc finger, DHHC-type containing 20	-0.58
cfa-miR-30a	NUS1	ENST00000368494.3	nuclear undecaprenyl pyrophosphate synthase 1 homolog (S. cerevisiae)	-0.54
cfa-miR-30a	SOCS1	ENST00000332029.2	suppressor of cytokine signaling 1	-0.54
cfa-miR-30a	COQ3	ENST00000254759.3	coenzyme Q3 methyltransferase	-0.53
cfa-miR-30a	DBF4	ENST00000265728.1	DBF4 homolog (S. cerevisiae)	-0.52
cfa-miR-30a	UBE2I	ENST00000355803.4	ubiquitin-conjugating enzyme E2I	-0.51
cfa-miR-30a	GNG10	ENST00000374293.4	guanine nucleotide binding protein (G protein), gamma 10	-0.51
cfa-miR-30a	ATG5	ENST00000360666.4	autophagy related 5	-0.51
cfa-miR-30a	RFX6	ENST00000332958.2	regulatory factor X, 6	-0.5
cfa-miR-30a	CALB2	ENST00000349553.5	calbindin 2	-0.5
cfa-miR-30a	FAP	ENST00000188790.4	fibroblast activation protein, alpha	-0.5
cfa-miR-30a	RARB	ENST00000437042.2	retinoic acid receptor, beta	-0.49
cfa-miR-30a	OTOR	ENST00000246081.2	otoraplin	-0.49
cfa-miR-30a	PLAGL2	ENST00000246229.4	pleiomorphic adenoma gene-like 2	-0.49
cfa-miR-30a	SDAD1	ENST00000356260.5	SDA1 domain containing 1	-0.55
cfa-miR-30a	SPAST	ENST00000315285.3	spastin	-0.54
cfa-miR-30a	TIA1	ENST00000433529.2	TIA1 cytotoxic granule-associated RNA binding protein	-0.52
cfa-miR-30a	WNK3	ENST00000375169.3	WNK lysine deficient protein kinase 3	-0.48
cfa-miR-30a	SOCS3	ENST00000330871.2	suppressor of cytokine signaling 3	-0.47
cfa-miR-30a	TMEM121	ENST00000392519.2	transmembrane protein 121	-0.47
cfa-miR-30a	MAP3K2	ENST00000409947.1	mitogen-activated protein kinase kinase kinase 2	-0.48
cfa-miR-30a	P4HA3	ENST00000331597.4	prolyl 4-hydroxylase, alpha polypeptide III	-0.46
cfa-miR-30a	LMBR1L	ENST00000267102.8	limb development membrane protein 1-like	-0.46
cfa-miR-30a	COL13A1	ENST00000398974.3	collagen, type XIII, alpha 1	-0.45
cfa-miR-30a	DSC2	ENST00000251081.6	desmocollin 2	-0.45
cfa-miR-30a	AP4E1	ENST00000261842.5	adaptor-related protein complex 4, epsilon 1 subunit	-0.45
cfa-miR-30a	NFIB	ENST00000397575.3	nuclear factor I/B	-0.46
cfa-miR-30a	ARL6IP5	ENST00000273258.3	ADP-ribosylation-like factor 6 interacting protein 5	-0.47
cfa-miR-30a	UCP3	ENST00000314032.4	uncoupling protein 3 (mitochondrial, proton carrier)	-0.43
cfa-miR-30a	TTPA	ENST00000260116.4	tocopherol (alpha) transfer protein	-0.43
cfa-miR-30a	RASA1	ENST00000456692.2	RAS p21 protein activator (GTPase activating protein) 1	-0.5
cfa-miR-30a	IDH1	ENST00000345146.2	isocitrate dehydrogenase 1 (NADP+), soluble	-0.43
cfa-miR-30a	PRPF40A	ENST00000410080.1	PRP40 pre-mRNA processing factor 40 homolog A (S. cerevisiae)	-0.45
cfa-miR-30a	CHD1	ENST00000284049.3	chromodomain helicase DNA binding protein 1	-0.42
cfa-miR-30a	BECN1	ENST00000438274.3	beclin 1, autophagy related	-0.42
cfa-miR-30a	RP11-497E19.2	ENST00000553678.1	Uncharacterized protein	-0.42
cfa-miR-30a	SNAI1	ENST00000244050.2	snail family zinc finger 1	-0.42
cfa-miR-30a	PFN2	ENST00000239940.7	profilin 2	-0.43
cfa-miR-30a	SLC5A3	ENST00000381151.3	solute carrier family 5 (sodium/myo-inositol cotransporter), member 3	-0.51
cfa-miR-30a	SLC5A3	ENST00000608209.1	sodium/myo-inositol cotransporter	-0.51
cfa-miR-30a	SMAP1	ENST00000370455.3	small ArfGAP 1	-0.41
cfa-miR-30a	CAPZA1	ENST00000263168.3	capping protein (actin filament) muscle Z-line, alpha 1	-0.41
cfa-miR-30a	RAP1B	ENST00000250559.9	RAP1B, member of RAS oncogene family	-0.41
cfa-miR-30a	CFDP1	ENST00000283882.3	craniofacial development protein 1	-0.4
cfa-miR-30a	GLCCI1	ENST00000223145.5	glucocorticoid induced transcript 1	-0.43
cfa-miR-30a	DNAJC13	ENST00000260818.6	DnaJ (Hsp40) homolog, subfamily C, member 13	-0.4
cfa-miR-30a	DNAJC25-GNG10	ENST00000374294.3	DNAJC25-GNG10 readthrough	-0.4
cfa-miR-98	HMGA2	ENST00000403681.2	high mobility group AT-hook 2	-2.76
cfa-miR-98	PAPPA	ENST00000328252.3	pregnancy-associated plasma protein A, pappalysin 1	-0.79
cfa-miR-98	DNASE1L2	ENST00000564065.1	deoxyribonuclease I-like 2	-0.87
cfa-miR-98	BEND4	ENST00000504360.1	BEN domain containing 4	-0.66
cfa-miR-98	SEC14L5	ENST00000251170.7	SEC14-like 5 (S. cerevisiae)	-0.56
cfa-miR-98	MXD1	ENST00000264444.2	MAX dimerization protein 1	-0.54
cfa-miR-98	MAP4K3	ENST00000263881.3	mitogen-activated protein kinase kinase kinase kinase 3	-0.53
cfa-miR-98	KCTD21	ENST00000340067.3	potassium channel tetramerization domain containing 21	-0.52
cfa-miR-98	S100A8	ENST00000368732.1	S100 calcium binding protein A8	-0.51
cfa-miR-98	ABCB9	ENST00000280560.8	ATP-binding cassette, sub-family B (MDR/TAP), member 9	-0.48
cfa-miR-98	AC068987.1	ENST00000599343.1	HCG1997999; cDNA FLJ33996 fis, clone DFNES2008881	-0.46
cfa-miR-98	CD200R1	ENST00000471858.1	CD200 receptor 1	-0.46
cfa-miR-98	PRDM1	ENST00000369089.3	PR domain containing 1, with ZNF domain	-0.59
cfa-miR-98	PIGA	ENST00000542278.1	phosphatidylinositol glycan anchor biosynthesis, class A	-0.46
cfa-miR-98	TET3	ENST00000409262.3	tet methylcytosine dioxygenase 3	-0.45
cfa-miR-98	PALD1	ENST00000263563.6	phosphatase domain containing, paladin 1	-0.44
cfa-miR-98	LETMD1	ENST00000380123.2	LETM1 domain containing 1	-0.4
cfa-miR-98	SCD	ENST00000370355.2	stearoyl-CoA desaturase (delta-9-desaturase)	-0.4
cfa-miR-146a	KBTBD4	ENST00000450908.1	HCG1992246; KBTBD4 protein; Uncharacterized protein	-0.67
cfa-miR-146a	IRAK1	ENST00000369980.3	interleukin-1 receptor-associated kinase 1	-0.61
cfa-miR-146a	ADO	ENST00000373783.1	2-aminoethanethiol (cysteamine) dioxygenase	-0.67
cfa-miR-146a	CDKN2AIP	ENST00000302350.4	CDKN2A interacting protein	-0.58
cfa-miR-146a	IGSF1	ENST00000370900.1	immunoglobulin superfamily, member 1	-0.57
cfa-miR-146a	TDRKH	ENST00000368825.3	tudor and KH domain containing	-0.54
cfa-miR-146a	HNRNPD	ENST00000313899.7	heterogeneous nuclear ribonucleoprotein D (AU-rich element RNA binding protein 1, 37kDa)	-0.53
cfa-miR-146a	CD28	ENST00000324106.8	CD28 molecule	-0.51
cfa-miR-146a	TLR4	ENST00000355622.6	toll-like receptor 4	-0.62
cfa-miR-146a	NUMB	ENST00000554546.1	numb homolog (Drosophila)	-0.52
cfa-miR-146a	GHITM	ENST00000372134.3	growth hormone inducible transmembrane protein	-0.88
cfa-miR-146a	LFNG	ENST00000402045.1	LFNG O-fucosylpeptide 3-beta-N-acetylglucosaminyltransferase	-0.45
cfa-miR-146a	KLF7	ENST00000309446.6	Kruppel-like factor 7 (ubiquitous)	-0.43
cfa-miR-146a	USP3	ENST00000380324.3	ubiquitin specific peptidase 3	-0.42
cfa-miR-146a	ZDHHC13	ENST00000446113.2	zinc finger, DHHC-type containing 13	-0.41
cfa-miR-146a	CD80	ENST00000264246.3	CD80 molecule	-0.41
cfa-miR-146b	CXCL10	ENST00000306602.1	chemokine (C-X-C motif) ligand 10	-0.69
cfa-miR-146b	BAIAP2L1	ENST00000005260.8	BAI1-associated protein 2-like 1	-0.6
cfa-miR-146b	NOVA1	ENST00000465357.2	neuro-oncological ventral antigen 1	-0.49
cfa-miR-146b	ARHGAP29	ENST00000260526.6	Rho GTPase activating protein 29	-0.45
cfa-miR-146b	SEC23IP	ENST00000369075.3	SEC23 interacting protein	-0.61
cfa-miR-181a	ZNF780B	ENST00000434248.1	zinc finger protein 780B	-12.86
cfa-miR-181a	ZNF763	ENST00000343949.5	zinc finger protein 763	-3.54
cfa-miR-181a	ZNF471	ENST00000308031.5	zinc finger protein 471	-2.22
cfa-miR-181a	ZNF699	ENST00000591998.1	zinc finger protein 699	-1.95
cfa-miR-181a	ZNF667	ENST00000591790.1	zinc finger protein 667	-1.08
cfa-miR-181a	ZNF527	ENST00000436120.2	zinc finger protein 527	-1.29
cfa-miR-181a	RBAK	ENST00000396912.1	RB-associated KRAB zinc finger	-1.07
cfa-miR-181a	EDA2R	ENST00000374719.3	ectodysplasin A2 receptor	-0.88
cfa-miR-181a	ZNF454	ENST00000320129.3	zinc finger protein 454	-0.81
cfa-miR-181a	ZNF763	ENST00000590798.1	Uncharacterized protein; Zinc finger protein 763	-3.61
cfa-miR-181a	ZNF487	ENST00000437590.2	zinc finger protein 487	-0.82
cfa-miR-181a	OSBPL3	ENST00000313367.2	oxysterol binding protein-like 3	-0.66
cfa-miR-181a	CLVS1	ENST00000518592.1	clavesin 1	-0.6
cfa-miR-181a	NR6A1	ENST00000487099.2	nuclear receptor subfamily 6, group A, member 1	-0.57
cfa-miR-181a	IK	ENST00000417647.2	IK cytokine, down-regulator of HLA II	-0.54
cfa-miR-181a	ESM1	ENST00000381405.4	endothelial cell-specific molecule 1	-0.53
cfa-miR-181a	PRKCD	ENST00000394729.2	protein kinase C, delta	-0.54
cfa-miR-181a	GABRA1	ENST00000428797.2	gamma-aminobutyric acid (GABA) A receptor, alpha 1	-0.51
cfa-miR-181a	HMBS	ENST00000392841.1	hydroxymethylbilane synthase	-0.51
cfa-miR-181a	RBBP7	ENST00000380087.2	retinoblastoma binding protein 7	-0.51
cfa-miR-181a	ASAH2B	ENST00000374007.1	N-acylsphingosine amidohydrolase (non-lysosomal ceramidase) 2B	-0.88
cfa-miR-181a	TNFRSF11B	ENST00000297350.4	tumor necrosis factor receptor superfamily, member 11b	-0.49
cfa-miR-181a	ERH	ENST00000557016.1	enhancer of rudimentary homolog (Drosophila)	-0.49
cfa-miR-181a	ZNF256	ENST00000598928.1	zinc finger protein 256	-0.87
cfa-miR-181a	CCL8	ENST00000394620.1	chemokine (C-C motif) ligand 8	-0.47
cfa-miR-181a	RNF145	ENST00000274542.2	ring finger protein 145	-0.47
cfa-miR-181a	FLT1	ENST00000282397.4	fms-related tyrosine kinase 1	-0.58
cfa-miR-181a	BHLHE40	ENST00000256495.3	basic helix-loop-helix family, member e40	-0.48
cfa-miR-181a	LRIG2	ENST00000361127.5	leucine-rich repeats and immunoglobulin-like domains 2	-0.5
cfa-miR-181a	ASAH2	ENST00000395526.4	N-acylsphingosine amidohydrolase (non-lysosomal ceramidase) 2	-0.45
cfa-miR-181a	GLO1	ENST00000373365.4	glyoxalase I	-0.48
cfa-miR-181a	SAMHD1	ENST00000262878.4	SAM domain and HD domain 1	-0.6
cfa-miR-181a	DLGAP2	ENST00000421627.2	discs, large (Drosophila) homolog-associated protein 2	-0.44
cfa-miR-181a	MED8	ENST00000372457.4	mediator complex subunit 8	-0.47
cfa-miR-181a	RORB	ENST00000376896.3	RAR-related orphan receptor B	-0.43
cfa-miR-181a	TMEM178B	ENST00000565468.1	transmembrane protein 178B	-0.41
cfa-miR-181a	GNAQ	ENST00000286548.4	guanine nucleotide binding protein (G protein), q polypeptide	-0.42
cfa-miR-181a	LIN28A	ENST00000326279.6	lin-28 homolog A (C. elegans)	-0.4
cfa-miR-181a	CHIC1	ENST00000373504.6	cysteine-rich hydrophobic domain 1	-0.4
cfa-miR-190b	NEUROD1	ENST00000295108.3	neuronal differentiation 1	-0.95
cfa-miR-190b	SAMD4A	ENST00000392067.3	sterile alpha motif domain containing 4A	-0.74
cfa-miR-190b	STK38L	ENST00000389032.3	serine/threonine kinase 38 like	-0.69
cfa-miR-190b	PGR	ENST00000325455.5	progesterone receptor	-0.56
cfa-miR-190b	EPC2	ENST00000258484.6	enhancer of polycomb homolog 2 (Drosophila)	-0.61
cfa-miR-190b	CACNB4	ENST00000539935.1	calcium channel, voltage-dependent, beta 4 subunit	-0.62
cfa-miR-190b	ERG	ENST00000398905.1	v-ets avian erythroblastosis virus E26 oncogene homolog	-0.48
cfa-miR-190b	RP6-24A23.6	ENST00000563887.1	Uncharacterized protein	-0.65
cfa-miR-190b	TMEM161B	ENST00000506536.1	transmembrane protein 161B	-0.46
cfa-miR-190b	RBAK	ENST00000396912.1	RB-associated KRAB zinc finger	-0.47
cfa-miR-190b	CPLX2	ENST00000359546.4	complexin 2	-0.44
cfa-miR-190b	STK24	ENST00000397517.2	serine/threonine kinase 24	-0.51
cfa-miR-190b	NLGN1	ENST00000457714.1	neuroligin 1	-0.4
cfa-miR-196a	HOXC8	ENST00000040584.4	homeobox C8	-2.41
cfa-miR-196a	HOXB8	ENST00000239144.4	homeobox B8	-1.25
cfa-miR-196a	NR6A1	ENST00000487099.2	nuclear receptor subfamily 6, group A, member 1	-1.16
cfa-miR-196a	HMGA2	ENST00000403681.2	high mobility group AT-hook 2	-0.95
cfa-miR-196a	HOXB7	ENST00000239165.7	homeobox B7	-0.83
cfa-miR-196a	HAND1	ENST00000231121.2	heart and neural crest derivatives expressed 1	-0.74
cfa-miR-196a	EPC2	ENST00000258484.6	enhancer of polycomb homolog 2 (Drosophila)	-0.87
cfa-miR-196a	ZMYND11	ENST00000381591.1	zinc finger, MYND-type containing 11	-0.83
cfa-miR-196a	HOXA5	ENST00000222726.3	homeobox A5	-0.68
cfa-miR-196a	VSNL1	ENST00000406397.1	visinin-like 1	-0.67
cfa-miR-196a	LCOR	ENST00000371103.3	ligand dependent nuclear receptor corepressor	-0.68
cfa-miR-196a	ZDHHC21	ENST00000380916.4	zinc finger, DHHC-type containing 21	-0.77
cfa-miR-196a	DCDC2	ENST00000378450.3	doublecortin domain containing 2	-0.62
cfa-miR-196a	CREBL2	ENST00000228865.2	cAMP responsive element binding protein-like 2	-0.61
cfa-miR-196a	ZBTB26	ENST00000373656.3	zinc finger and BTB domain containing 26	-0.64
cfa-miR-196a	CCNJ	ENST00000265992.5	cyclin J	-0.6
cfa-miR-196a	HOXB6	ENST00000484302.2	homeobox B6	-0.58
cfa-miR-196a	DDX19A	ENST00000302243.7	DEAD (Asp-Glu-Ala-Asp) box polypeptide 19A	-0.57
cfa-miR-196a	FAM102B	ENST00000370035.3	family with sequence similarity 102, member B	-0.59
cfa-miR-196a	TSPAN12	ENST00000222747.3	tetraspanin 12	-0.58
cfa-miR-196a	IGF2BP3	ENST00000258729.3	insulin-like growth factor 2 mRNA binding protein 3	-0.55
cfa-miR-196a	KLHL23	ENST00000392647.2	kelch-like family member 23	-0.57
cfa-miR-196a	SERP1	ENST00000239944.2	stress-associated endoplasmic reticulum protein 1	-0.65
cfa-miR-196a	PACRGL	ENST00000502374.1	PARK2 co-regulated-like	-0.69
cfa-miR-196a	ZNF385D	ENST00000281523.2	zinc finger protein 385D	-0.48
cfa-miR-196a	EPS15	ENST00000371730.2	epidermal growth factor receptor pathway substrate 15	-0.47
cfa-miR-196a	HP1BP3	ENST00000312239.5	heterochromatin protein 1, binding protein 3	-0.49
cfa-miR-196a	CADM2	ENST00000383699.3	cell adhesion molecule 2	-0.46
cfa-miR-196a	ING5	ENST00000313552.6	inhibitor of growth family, member 5	-0.46
cfa-miR-196a	PSMD11	ENST00000261712.3	proteasome (prosome, macropain) 26S subunit, non-ATPase, 11	-0.53
cfa-miR-196a	ABCB9	ENST00000280560.8	ATP-binding cassette, sub-family B (MDR/TAP), member 9	-0.45
cfa-miR-196a	NRAS	ENST00000369535.4	neuroblastoma RAS viral (v-ras) oncogene homolog	-0.46
cfa-miR-196a	IGF2BP1	ENST00000290341.3	insulin-like growth factor 2 mRNA binding protein 1	-0.65
cfa-miR-196a	CALM1	ENST00000356978.4	calmodulin 1 (phosphorylase kinase, delta)	-0.44
cfa-miR-196a	GPCPD1	ENST00000379019.4	glycerophosphocholine phosphodiesterase GDE1 homolog (S. cerevisiae)	-0.45
cfa-miR-196a	LRIG3	ENST00000379141.4	leucine-rich repeats and immunoglobulin-like domains 3	-0.43
cfa-miR-196a	RCC2	ENST00000375436.4	regulator of chromosome condensation 2	-0.43
cfa-miR-196a	GTF2A1	ENST00000553612.1	general transcription factor IIA, 1, 19/37kDa	-0.46
cfa-miR-196a	PALD1	ENST00000263563.6	phosphatase domain containing, paladin 1	-0.42
cfa-miR-196a	HMGA1	ENST00000347617.6	high mobility group AT-hook 1	-0.4
cfa-miR-196a	CDKN1B	ENST00000228872.4	cyclin-dependent kinase inhibitor 1B (p27, Kip1)	-0.4
cfa-miR-196a	SOCS2	ENST00000548537.1	suppressor of cytokine signaling 2	-0.4
cfa-miR-196a	LRIG2	ENST00000361127.5	leucine-rich repeats and immunoglobulin-like domains 2	-0.41
cfa-miR-196a	ERG	ENST00000398905.1	v-ets avian erythroblastosis virus E26 oncogene homolog	-0.4
cfa-miR-196b	HOXA7	ENST00000242159.3	homeobox A7	-2.23
cfa-miR-196b	RP1-170O19.20	ENST00000470747.4	Uncharacterized protein	-1.31
cfa-miR-196b	HOXA9	ENST00000396345.1	homeobox A9	-1.24
cfa-miR-196b	LIN28B	ENST00000345080.4	lin-28 homolog B (C. elegans)	-0.58
cfa-miR-196b	NME4	ENST00000219479.2	NME/NM23 nucleoside diphosphate kinase 4	-0.52
cfa-miR-196b	NRXN1	ENST00000342183.5	neurexin 1	-0.47
cfa-miR-196b	MAP3K1	ENST00000399503.3	mitogen-activated protein kinase kinase kinase 1, E3 ubiquitin protein ligase	-0.45
cfa-miR-196b	POLR2J2	ENST00000591000.1	DNA-directed RNA polymerase II subunit RPB11-b1	-0.44
cfa-miR-196b	PPP6R2	ENST00000359139.3	protein phosphatase 6, regulatory subunit 2	-0.41
cfa-miR-196b	BLOC1S6	ENST00000220531.3	biogenesis of lysosomal organelles complex-1, subunit 6, pallidin	-0.41
cfa-miR-200c	ZEB1	ENST00000361642.5	zinc finger E-box binding homeobox 1	-1.01
cfa-miR-200c	CFL2	ENST00000341223.3	cofilin 2 (muscle)	-0.97
cfa-miR-200c	LHFP	ENST00000379589.3	lipoma HMGIC fusion partner	-0.92
cfa-miR-200c	WNT16	ENST00000222462.2	wingless-type MMTV integration site family, member 16	-0.86
cfa-miR-200c	IL7	ENST00000263851.4	interleukin 7	-0.83
cfa-miR-200c	SEC23A	ENST00000537403.1	Sec23 homolog A (S. cerevisiae)	-0.86
cfa-miR-200c	GSKIP	ENST00000555181.1	GSK3B interacting protein	-0.79
cfa-miR-200c	RASSF8	ENST00000541490.1	Ras association (RalGDS/AF-6) domain family (N-terminal) member 8	-0.74
cfa-miR-200c	INTS8	ENST00000523731.1	integrator complex subunit 8	-0.82
cfa-miR-200c	RAP1B	ENST00000250559.9	RAP1B, member of RAS oncogene family	-0.67
cfa-miR-200c	IMMP2L	ENST00000405709.2	IMP2 inner mitochondrial membrane peptidase-like (S. cerevisiae)	-0.81
cfa-miR-200c	TMEM41B	ENST00000528080.1	transmembrane protein 41B	-0.62
cfa-miR-200c	AP3S1	ENST00000316788.7	adaptor-related protein complex 3, sigma 1 subunit	-0.55
cfa-miR-200c	LBR	ENST00000272163.4	lamin B receptor	-0.56
cfa-miR-200c	RAP2C	ENST00000342983.2	RAP2C, member of RAS oncogene family	-0.54
cfa-miR-200c	TCEB1	ENST00000518127.1	transcription elongation factor B (SIII), polypeptide 1 (15kDa, elongin C)	-0.75
cfa-miR-200c	CCNJ	ENST00000265992.5	cyclin J	-0.53
cfa-miR-200c	BDP1	ENST00000380675.2	B double prime 1, subunit of RNA polymerase III transcription initiation factor IIIB	-0.52
cfa-miR-200c	MED6	ENST00000440435.2	mediator complex subunit 6	-0.9
cfa-miR-200c	TMEFF2	ENST00000392314.1	transmembrane protein with EGF-like and two follistatin-like domains 2	-0.56
cfa-miR-200c	CRKL	ENST00000354336.3	v-crk avian sarcoma virus CT10 oncogene homolog-like	-0.51
cfa-miR-200c	SESN1	ENST00000436639.2	sestrin 1	-0.51
cfa-miR-200c	B3GNT1	ENST00000311181.4	UDP-GlcNAc:betaGal beta-1,3-N-acetylglucosaminyltransferase 1	-0.62
cfa-miR-200c	MTFR1	ENST00000458689.2	mitochondrial fission regulator 1	-0.49
cfa-miR-200c	ZFAND6	ENST00000261749.6	zinc finger, AN1-type domain 6	-0.47
cfa-miR-200c	PTPN21	ENST00000328736.3	protein tyrosine phosphatase, non-receptor type 21	-0.57
cfa-miR-200c	GNAQ	ENST00000286548.4	guanine nucleotide binding protein (G protein), q polypeptide	-0.54
cfa-miR-200c	MCFD2	ENST00000444761.2	multiple coagulation factor deficiency 2	-0.55
cfa-miR-200c	UBE2W	ENST00000517608.1	ubiquitin-conjugating enzyme E2W (putative)	-0.47
cfa-miR-200c	PTPN13	ENST00000436978.1	protein tyrosine phosphatase, non-receptor type 13 (APO-1/CD95 (Fas)-associated phosphatase)	-0.47
cfa-miR-200c	MMD	ENST00000262065.3	monocyte to macrophage differentiation-associated	-0.46
cfa-miR-200c	SCAMP1	ENST00000538629.1	secretory carrier membrane protein 1	-0.47
cfa-miR-200c	FLJ20373	ENST00000414004.2		-0.46
cfa-miR-200c	PTHLH	ENST00000395872.1	parathyroid hormone-like hormone	-0.46
cfa-miR-200c	PMAIP1	ENST00000316660.6	phorbol-12-myristate-13-acetate-induced protein 1	-0.47
cfa-miR-200c	USP25	ENST00000285681.2	ubiquitin specific peptidase 25	-0.65
cfa-miR-200c	USP27X	ENST00000508866.2	ubiquitin specific peptidase 27, X-linked	-0.45
cfa-miR-200c	ELAVL2	ENST00000380110.4	ELAV like neuron-specific RNA binding protein 2	-0.48
cfa-miR-200c	ZNF532	ENST00000336078.4	zinc finger protein 532	-0.44
cfa-miR-200c	AP1S2	ENST00000329235.2	adaptor-related protein complex 1, sigma 2 subunit	-0.43
cfa-miR-200c	TCAIM	ENST00000342649.4	T cell activation inhibitor, mitochondrial	-0.43
cfa-miR-200c	FEZ2	ENST00000379245.4	fasciculation and elongation protein zeta 2 (zygin II)	-0.43
cfa-miR-200c	GIT2	ENST00000355312.3	G protein-coupled receptor kinase interacting ArfGAP 2	-0.43
cfa-miR-200c	SPRYD7	ENST00000361840.3	SPRY domain containing 7	-0.6
cfa-miR-200c	ZNF131	ENST00000505606.2	zinc finger protein 131	-0.43
cfa-miR-200c	NR5A2	ENST00000367362.3	nuclear receptor subfamily 5, group A, member 2	-0.49
cfa-miR-200c	PAIP2	ENST00000394795.2	poly(A) binding protein interacting protein 2	-0.41
cfa-miR-200c	BNC2	ENST00000380672.4	basonuclin 2	-0.46
cfa-miR-200c	WAPAL	ENST00000298767.5	wings apart-like homolog (Drosophila)	-0.44
cfa-miR-200c	CCT6A	ENST00000275603.4	chaperonin containing TCP1, subunit 6A (zeta 1)	-0.41
cfa-miR-200c	RANBP9	ENST00000011619.3	RAN binding protein 9	-0.4
cfa-miR-200c	YWHAG	ENST00000307630.3	tyrosine 3-monooxygenase/tryptophan 5-monooxygenase activation protein, gamma polypeptide	-0.4
cfa-miR-200c	LIN7B	ENST00000391864.3	lin-7 homolog B (C. elegans)	-0.4
cfa-miR-200c	RAB21	ENST00000261263.3	RAB21, member RAS oncogene family	-0.51
cfa-miR-200c	TBK1	ENST00000331710.5	TANK-binding kinase 1	-0.4
cfa-miR-374a	CYP26A1	ENST00000224356.4	cytochrome P450, family 26, subfamily A, polypeptide 1	-0.49
cfa-miR-374a	IL1A	ENST00000263339.3	interleukin 1, alpha	-0.46
cfa-miR-374a	C8orf4	ENST00000315792.3	chromosome 8 open reading frame 4	-0.67
cfa-miR-374a	NPPC	ENST00000409852.1	natriuretic peptide C	-0.41
cfa-miR-378	FAM179B	ENST00000382233.2	family with sequence similarity 179, member B	-0.51
cfa-miR-378	KIAA1429	ENST00000437199.1	KIAA1429	-0.5
cfa-miR-378	EIF4G3	ENST00000264211.8	eukaryotic translation initiation factor 4 gamma, 3	-0.49
cfa-miR-378	BMP2	ENST00000378827.4	bone morphogenetic protein 2	-0.56
cfa-miR-378	TSPAN17	ENST00000405525.2	tetraspanin 17	-0.44
cfa-miR-378	TOB2	ENST00000327492.3	transducer of ERBB2, 2	-0.58
cfa-miR-378	SOX7	ENST00000304501.1	SRY (sex determining region Y)-box 7	-0.42
cfa-miR-378	SGCZ	ENST00000382080.1	sarcoglycan, zeta	-0.41
cfa-miR-378	DPF2	ENST00000528416.1	D4, zinc and double PHD fingers family 2	-0.4
cfa-miR-432	CDR1as	CDR1as	circular RNA CDR1as	-2.62
cfa-miR-432	KCNC3	ENST00000376959.2	potassium voltage-gated channel, Shaw-related subfamily, member 3	-0.88
cfa-miR-432	NOP2	ENST00000545200.1	NOP2 nucleolar protein	-0.81
cfa-miR-432	RCN3	ENST00000270645.3	reticulocalbin 3, EF-hand calcium binding domain	-0.8
cfa-miR-432	SNRPD2	ENST00000590212.1	small nuclear ribonucleoprotein D2 polypeptide 16.5kDa	-0.78
cfa-miR-432	DEFB110	ENST00000371148.2	defensin, beta 110 locus	-0.77
cfa-miR-432	FXYD4	ENST00000476166.1	FXYD domain containing ion transport regulator 4	-0.69
cfa-miR-432	MYOZ1	ENST00000359322.4	myozenin 1	-0.68
cfa-miR-432	MRPL34	ENST00000252602.1	mitochondrial ribosomal protein L34	-0.67
cfa-miR-432	CLEC12B	ENST00000396502.1	C-type lectin domain family 12, member B	-0.66
cfa-miR-432	MROH8	ENST00000441008.2	maestro heat-like repeat family member 8	-0.66
cfa-miR-432	RGS7BP	ENST00000334025.2	regulator of G-protein signaling 7 binding protein	-0.65
cfa-miR-432	ADAR	ENST00000292205.5	adenosine deaminase, RNA-specific	-0.92
cfa-miR-432	GFI1	ENST00000370332.1	growth factor independent 1 transcription repressor	-0.64
cfa-miR-432	RASSF2	ENST00000379400.3	Ras association (RalGDS/AF-6) domain family member 2	-0.65
cfa-miR-432	SPRR2B	ENST00000368755.2	small proline-rich protein 2B	-0.62
cfa-miR-432	TLN1	ENST00000314888.9	talin 1	-0.78
cfa-miR-432	SPRR2E	ENST00000368750.3	small proline-rich protein 2E	-0.62
cfa-miR-432	CTXN2	ENST00000417307.2	cortexin 2	-0.61
cfa-miR-432	PPA2	ENST00000341695.5	pyrophosphatase (inorganic) 2	-0.63
cfa-miR-432	SPRR2F	ENST00000468739.1	small proline-rich protein 2F	-0.61
cfa-miR-432	SPRR2D	ENST00000360379.3	small proline-rich protein 2D	-0.61
cfa-miR-432	SPRR2A	ENST00000392653.2	small proline-rich protein 2A	-0.61
cfa-miR-432	TIMP3	ENST00000266085.6	TIMP metallopeptidase inhibitor 3	-0.73
cfa-miR-432	CDPF1	ENST00000404744.1	cysteine-rich, DPF motif domain containing 1	-0.6
cfa-miR-432	SAMD3	ENST00000368134.2	sterile alpha motif domain containing 3	-0.59
cfa-miR-432	ANKRD30A	ENST00000602533.1	ankyrin repeat domain 30A	-0.58
cfa-miR-432	HHLA2	ENST00000357759.5	HERV-H LTR-associating 2	-0.58
cfa-miR-432	C8orf37	ENST00000286688.5	chromosome 8 open reading frame 37	-0.57
cfa-miR-432	LHFPL2	ENST00000515007.2	lipoma HMGIC fusion partner-like 2	-0.57
cfa-miR-432	SP140L	ENST00000415673.2	SP140 nuclear body protein-like	-0.76
cfa-miR-432	MLNR	ENST00000398307.1	motilin receptor	-0.57
cfa-miR-432	GGT5	ENST00000263112.7	gamma-glutamyltransferase 5	-0.57
cfa-miR-432	C14orf1	ENST00000256319.6	chromosome 14 open reading frame 1	-0.57
cfa-miR-432	TCHP	ENST00000405876.4	trichoplein, keratin filament binding	-0.64
cfa-miR-432	MYBPC2	ENST00000357701.5	myosin binding protein C, fast type	-0.56
cfa-miR-432	RPS16	ENST00000599539.1	ribosomal protein S16	-0.56
cfa-miR-432	TFRC	ENST00000540528.1	transferrin receptor	-0.56
cfa-miR-432	TIMP2	ENST00000585421.1	TIMP metallopeptidase inhibitor 2	-0.56
cfa-miR-432	F7	ENST00000375581.3	coagulation factor VII (serum prothrombin conversion accelerator)	-0.54
cfa-miR-432	DLD	ENST00000205402.5	dihydrolipoamide dehydrogenase	-0.54
cfa-miR-432	AC024940.1	ENST00000313737.4		-0.54
cfa-miR-432	SPATA31A6	ENST00000332857.6	SPATA31 subfamily A, member 6	-0.53
cfa-miR-432	SPATA31A3	ENST00000356699.5	SPATA31 subfamily A, member 3	-0.53
cfa-miR-432	GP9	ENST00000307395.4	glycoprotein IX (platelet)	-0.53
cfa-miR-432	SPATA31A5	ENST00000377621.1	SPATA31 subfamily A, member 5	-0.53
cfa-miR-432	SPATA31A7	ENST00000355045.2	SPATA31 subfamily A, member 7	-0.53
cfa-miR-432	SPATA31A1	ENST00000377647.3	SPATA31 subfamily A, member 1	-0.53
cfa-miR-432	SPATA31A4	ENST00000429767.1	SPATA31 subfamily A, member 4	-0.53
cfa-miR-432	NUDT17	ENST00000334513.5	nudix (nucleoside diphosphate linked moiety X)-type motif 17	-0.52
cfa-miR-432	MLLT4	ENST00000400822.3	myeloid/lymphoid or mixed-lineage leukemia (trithorax homolog, Drosophila); translocated to, 4	-0.52
cfa-miR-432	ZNF3	ENST00000424697.1	zinc finger protein 3	-0.52
cfa-miR-432	SPATA31A2	ENST00000456183.2	SPATA31 subfamily A, member 2	-0.52
cfa-miR-432	SLC18A1	ENST00000437980.1	solute carrier family 18 (vesicular monoamine transporter), member 1	-0.52
cfa-miR-432	NAV3	ENST00000228327.6	neuron navigator 3	-0.52
cfa-miR-432	GRIK1	ENST00000399907.1	glutamate receptor, ionotropic, kainate 1	-0.51
cfa-miR-432	ABHD6	ENST00000295962.4	abhydrolase domain containing 6	-0.5
cfa-miR-432	NOP16	ENST00000389158.5	NOP16 nucleolar protein	-0.5
cfa-miR-432	SLAMF6	ENST00000368059.3	SLAM family member 6	-0.5
cfa-miR-432	MOCS1	ENST00000373186.4	molybdenum cofactor synthesis 1	-0.52
cfa-miR-432	RAD51AP2	ENST00000399080.2	RAD51 associated protein 2	-0.5
cfa-miR-432	HEATR4	ENST00000553558.1	HEAT repeat containing 4	-0.5
cfa-miR-432	CCNE2	ENST00000520509.1	cyclin E2	-0.53
cfa-miR-432	SH3PXD2B	ENST00000311601.5	SH3 and PX domains 2B	-0.49
cfa-miR-432	GCFC2	ENST00000541687.1	GC-rich sequence DNA-binding factor 2	-0.49
cfa-miR-432	AP000889.3	ENST00000600612.1	HCG2032453; Uncharacterized protein; cDNA FLJ25337 fis, clone TST00714	-0.49
cfa-miR-432	LMO7	ENST00000341547.4	LIM domain 7	-0.49
cfa-miR-432	KRTAP5-4	ENST00000399682.1	keratin associated protein 5-4	-0.48
cfa-miR-432	PP13439	ENST00000331659.2		-0.59
cfa-miR-432	SDPR	ENST00000304141.4	serum deprivation response	-0.6
cfa-miR-432	PCBD2	ENST00000512783.1	pterin-4 alpha-carbinolamine dehydratase/dimerization cofactor of hepatocyte nuclear factor 1 alpha (TCF1) 2	-0.47
cfa-miR-432	AP005482.1	ENST00000400514.2	Uncharacterized protein	-0.57
cfa-miR-432	C10orf115	ENST00000376501.5	chromosome 10 open reading frame 115	-0.47
cfa-miR-432	ASPG	ENST00000551177.1	asparaginase homolog (S. cerevisiae)	-0.47
cfa-miR-432	OR52L1	ENST00000332249.4	olfactory receptor, family 52, subfamily L, member 1	-0.47
cfa-miR-432	RP4-758J18.2	ENST00000444362.1	HCG20425, isoform CRA_a; Uncharacterized protein; cDNA FLJ53815	-0.47
cfa-miR-432	HHAT	ENST00000413764.2	hedgehog acyltransferase	-0.47
cfa-miR-432	NMT1	ENST00000592782.1	N-myristoyltransferase 1	-0.49
cfa-miR-432	GPX2	ENST00000389614.5	glutathione peroxidase 2 (gastrointestinal)	-0.46
cfa-miR-432	MCM7	ENST00000343023.6	minichromosome maintenance complex component 7	-0.46
cfa-miR-432	NRL	ENST00000397002.2	neural retina leucine zipper	-0.54
cfa-miR-432	TACR3	ENST00000304883.2	tachykinin receptor 3	-0.46
cfa-miR-432	C12orf36	ENST00000318426.2	chromosome 12 open reading frame 36	-0.46
cfa-miR-432	U2AF1L4	ENST00000378975.3	U2 small nuclear RNA auxiliary factor 1-like 4	-0.46
cfa-miR-432	KCNJ13	ENST00000409779.1	potassium inwardly-rectifying channel, subfamily J, member 13	-0.46
cfa-miR-432	RP11-176H8.1	ENST00000547378.1	Uncharacterized protein	-0.46
cfa-miR-432	SLC25A35	ENST00000577745.1	solute carrier family 25, member 35	-0.45
cfa-miR-432	KAT8	ENST00000448516.2	K(lysine) acetyltransferase 8	-0.45
cfa-miR-432	GPR78	ENST00000382487.4	G protein-coupled receptor 78	-0.44
cfa-miR-432	TXNRD1	ENST00000378070.4	thioredoxin reductase 1	-0.47
cfa-miR-432	RSPO4	ENST00000217260.4	R-spondin 4	-0.44
cfa-miR-432	YDJC	ENST00000398873.3	YdjC homolog (bacterial)	-0.45
cfa-miR-432	KRT85	ENST00000257901.3	keratin 85	-0.44
cfa-miR-432	RBPMS	ENST00000320203.4	RNA binding protein with multiple splicing	-0.47
cfa-miR-432	C14orf132	ENST00000555004.1	chromosome 14 open reading frame 132	-0.43
cfa-miR-432	FAM43B	ENST00000332947.4	family with sequence similarity 43, member B	-0.43
cfa-miR-432	CLN5	ENST00000377453.3	ceroid-lipofuscinosis, neuronal 5	-0.43
cfa-miR-432	FAM178A	ENST00000609386.1	family with sequence similarity 178, member A	-0.42
cfa-miR-432	SYNDIG1	ENST00000376862.3	synapse differentiation inducing 1	-0.42
cfa-miR-432	RHOG	ENST00000351018.4	ras homolog family member G	-0.42
cfa-miR-432	WARS2	ENST00000369426.5	tryptophanyl tRNA synthetase 2, mitochondrial	-0.47
cfa-miR-432	CHFR	ENST00000315585.7	checkpoint with forkhead and ring finger domains, E3 ubiquitin protein ligase	-0.42
cfa-miR-432	RNASE9	ENST00000338904.3	ribonuclease, RNase A family, 9 (non-active)	-0.42
cfa-miR-432	EVI2B	ENST00000330927.4	ecotropic viral integration site 2B	-0.58
cfa-miR-432	LIN28B	ENST00000345080.4	lin-28 homolog B (C. elegans)	-0.42
cfa-miR-432	ATOH8	ENST00000306279.3	atonal homolog 8 (Drosophila)	-0.69
cfa-miR-432	NEK11	ENST00000511262.1	NIMA-related kinase 11	-0.41
cfa-miR-432	GABRA5	ENST00000335625.5	gamma-aminobutyric acid (GABA) A receptor, alpha 5	-0.41
cfa-miR-432	FAM53C	ENST00000513056.1	family with sequence similarity 53, member C	-0.41
cfa-miR-432	TEDDM1	ENST00000367565.1	transmembrane epididymal protein 1	-0.4
cfa-miR-432	NR2C2AP	ENST00000331552.7	nuclear receptor 2C2-associated protein	-0.4
cfa-miR-432	CD83	ENST00000379153.3	CD83 molecule	-0.45
cfa-miR-432	C11orf86	ENST00000308963.4	chromosome 11 open reading frame 86	-0.4
cfa-miR-432	ZBTB32	ENST00000392197.2	zinc finger and BTB domain containing 32	-0.4
cfa-miR-432	ANKRD29	ENST00000592179.1	ankyrin repeat domain 29	-0.4
cfa-miR-432	SNX27	ENST00000368843.3	sorting nexin family member 27	-0.4
cfa-miR-432	PRR23B	ENST00000329447.5	proline rich 23B	-0.4
cfa-miR-432	SLC25A48	ENST00000425402.1	solute carrier family 25, member 48	-0.4
cfa-miR-432	PLK3	ENST00000372201.4	polo-like kinase 3	-0.4
cfa-miR-432	TMEM200C	ENST00000581347.2	transmembrane protein 200C	-0.71
cfa-miR-432	FAM63B	ENST00000559228.1	family with sequence similarity 63, member B	-0.4
cfa-miR-432	CYP3A5	ENST00000339843.2	cytochrome P450, family 3, subfamily A, polypeptide 5	-0.4
cfa-miR-454	FBXO28	ENST00000424254.2	F-box protein 28	-0.99
cfa-miR-454	C7orf60	ENST00000297145.4	chromosome 7 open reading frame 60	-0.69
cfa-miR-454	SKIDA1	ENST00000449193.2	SKI/DACH domain containing 1	-1.13
cfa-miR-454	MXD1	ENST00000264444.2	MAX dimerization protein 1	-0.58
cfa-miR-454	KALRN	ENST00000393496.1	kalirin, RhoGEF kinase	-0.54
cfa-miR-454	MIER1	ENST00000357692.2	mesoderm induction early response 1, transcriptional regulator	-0.81
cfa-miR-454	BOD1L2	ENST00000585477.1	biorientation of chromosomes in cell division 1-like 2	-0.52
cfa-miR-454	NPTN	ENST00000345330.4	neuroplastin	-0.5
cfa-miR-454	CDADC1	ENST00000251108.6	cytidine and dCMP deaminase domain containing 1	-0.52
cfa-miR-454	DLL1	ENST00000366756.3	delta-like 1 (Drosophila)	-0.49
cfa-miR-454	QKI	ENST00000392127.2	QKI, KH domain containing, RNA binding	-0.64
cfa-miR-454	NABP1	ENST00000410026.2	nucleic acid binding protein 1	-0.48
cfa-miR-454	C5orf30	ENST00000319933.2	chromosome 5 open reading frame 30	-0.54
cfa-miR-454	UBE2W	ENST00000517608.1	ubiquitin-conjugating enzyme E2W (putative)	-0.46
cfa-miR-454	DSEL	ENST00000310045.7	dermatan sulfate epimerase-like	-0.45
cfa-miR-454	PTEN	ENST00000371953.3	phosphatase and tensin homolog	-0.54
cfa-miR-454	ZFPM2	ENST00000407775.2	zinc finger protein, FOG family member 2	-0.43
cfa-miR-454	PAPD4	ENST00000453514.1	PAP associated domain containing 4	-0.43
cfa-miR-454	KCNK10	ENST00000340700.5	potassium channel, subfamily K, member 10	-0.43
cfa-miR-454	MYB	ENST00000367814.4	v-myb avian myeloblastosis viral oncogene homolog	-0.43
cfa-miR-454	GADD45A	ENST00000370986.4	growth arrest and DNA-damage-inducible, alpha	-0.41
cfa-miR-454	LCLAT1	ENST00000309052.4	lysocardiolipin acyltransferase 1	-0.4
cfa-miR-454	NPAT	ENST00000278612.8	nuclear protein, ataxia-telangiectasia locus	-0.42
cfa-miR-542	HMG20A	ENST00000336216.4	high mobility group 20A	-0.84
cfa-miR-542	ABHD15	ENST00000307201.4	abhydrolase domain containing 15	-0.71
cfa-miR-542	PAH	ENST00000553106.1	phenylalanine hydroxylase	-0.66
cfa-miR-542	FAM122C	ENST00000370785.3	family with sequence similarity 122C	-0.66
cfa-miR-542	CLLU1	ENST00000378485.1	chronic lymphocytic leukemia up-regulated 1	-0.66
cfa-miR-542	ZEB2	ENST00000470879.1	zinc finger E-box binding homeobox 2	-0.64
cfa-miR-542	HRK	ENST00000257572.5	harakiri, BCL2 interacting protein (contains only BH3 domain)	-0.81
cfa-miR-542	UBE2E1	ENST00000306627.3	ubiquitin-conjugating enzyme E2E 1	-0.6
cfa-miR-542	RP11-362K2.2	ENST00000546977.1	Protein LOC100506869	-0.6
cfa-miR-542	TMEM65	ENST00000297632.6	transmembrane protein 65	-0.81
cfa-miR-542	ILK	ENST00000537806.1	integrin-linked kinase	-0.57
cfa-miR-542	SLC48A1	ENST00000442218.2	solute carrier family 48 (heme transporter), member 1	-0.56
cfa-miR-542	GABARAP	ENST00000302386.5	GABA(A) receptor-associated protein	-0.55
cfa-miR-542	NUP62CL	ENST00000372461.3	nucleoporin 62kDa C-terminal like	-0.69
cfa-miR-542	NXPH2	ENST00000272641.3	neurexophilin 2	-0.56
cfa-miR-542	TPM1	ENST00000267996.7	tropomyosin 1 (alpha)	-0.52
cfa-miR-542	B3GALTL	ENST00000343307.4	beta 1,3-galactosyltransferase-like	-0.52
cfa-miR-542	EEF1A1	ENST00000316292.9	eukaryotic translation elongation factor 1 alpha 1	-0.46
cfa-miR-542	CDC5L	ENST00000371477.3	cell division cycle 5-like	-0.45
cfa-miR-542	GPRIN1	ENST00000303991.4	G protein regulated inducer of neurite outgrowth 1	-0.44
cfa-miR-542	SLC30A6	ENST00000282587.5	solute carrier family 30 (zinc transporter), member 6	-0.45
cfa-miR-542	MSN	ENST00000360270.5	moesin	-0.43
cfa-miR-542	LSM10	ENST00000315732.2	LSM10, U7 small nuclear RNA associated	-0.43
cfa-miR-590	FUT9	ENST00000302103.5	fucosyltransferase 9 (alpha (1,3) fucosyltransferase)	-1.9
cfa-miR-590	CDR1as	CDR1as	circular RNA CDR1as	-1.46
cfa-miR-590	CADM2	ENST00000383699.3	cell adhesion molecule 2	-1.36
cfa-miR-590	NBEAL1	ENST00000449802.1	neurobeachin-like 1	-1.25
cfa-miR-590	QKI	ENST00000392127.2	QKI, KH domain containing, RNA binding	-2.04
cfa-miR-590	DOK6	ENST00000382713.5	docking protein 6	-0.87
cfa-miR-590	BOD1L2	ENST00000585477.1	biorientation of chromosomes in cell division 1-like 2	-0.83
cfa-miR-590	CCDC73	ENST00000531481.1	coiled-coil domain containing 73	-0.78
cfa-miR-590	FOXD4L1	ENST00000306507.5	forkhead box D4-like 1	-0.71
cfa-miR-590	FOXD4	ENST00000382500.2	forkhead box D4	-0.71
cfa-miR-590	AHR	ENST00000242057.4	aryl hydrocarbon receptor	-0.67
cfa-miR-590	FOXD4L6	ENST00000377473.1	forkhead box D4-like 6	-0.67
cfa-miR-590	FOXD4L3	ENST00000342833.2	forkhead box D4-like 3	-0.67
cfa-miR-590	MOB1B	ENST00000309395.2	MOB kinase activator 1B	-0.68
cfa-miR-590	AL161915.1	ENST00000391366.1	Uncharacterized protein	-0.66
cfa-miR-590	TFEC	ENST00000265440.7	transcription factor EC	-0.58
cfa-miR-590	UTP14C	ENST00000521776.2	UTP14, U3 small nucleolar ribonucleoprotein, homolog C (yeast)	-0.71
cfa-miR-590	REXO1L1	ENST00000379010.2	REX1, RNA exonuclease 1 homolog (S. cerevisiae)-like 1	-0.56
cfa-miR-590	RAD54B	ENST00000297592.5	RAD54 homolog B (S. cerevisiae)	-0.67
cfa-miR-590	AC117395.1	ENST00000593416.1	LOC646903 protein; Uncharacterized protein	-0.55
cfa-miR-590	ASPN	ENST00000375543.1	asporin	-0.54
cfa-miR-590	ARHGAP5	ENST00000345122.3	Rho GTPase activating protein 5	-0.86
cfa-miR-590	GAGE2B	ENST00000381725.1	G antigen 2B	-0.53
cfa-miR-590	CCDC179	ENST00000532798.2	coiled-coil domain containing 179	-0.52
cfa-miR-590	THAP1	ENST00000345117.2	THAP domain containing, apoptosis associated protein 1	-0.68
cfa-miR-590	IL2	ENST00000226730.4	interleukin 2	-0.51
cfa-miR-590	KCNJ6	ENST00000609713.1	potassium inwardly-rectifying channel, subfamily J, member 6	-0.5
cfa-miR-590	AP005482.1	ENST00000400514.2	Uncharacterized protein	-0.63
cfa-miR-590	OR52N5	ENST00000317093.2	olfactory receptor, family 52, subfamily N, member 5	-0.48
cfa-miR-590	GLRA3	ENST00000274093.3	glycine receptor, alpha 3	-0.47
cfa-miR-590	GCC2	ENST00000309863.6	GRIP and coiled-coil domain containing 2	-0.47
cfa-miR-590	SLC4A7	ENST00000295736.5	solute carrier family 4, sodium bicarbonate cotransporter, member 7	-0.65
cfa-miR-590	ZNF804B	ENST00000333190.4	zinc finger protein 804B	-0.46
cfa-miR-590	RP11-159G9.5	ENST00000473136.1	Uncharacterized protein	-0.46
cfa-miR-590	DCAF4L2	ENST00000319675.3	DDB1 and CUL4 associated factor 4-like 2	-0.45
cfa-miR-590	AL391152.1	ENST00000391612.1		-0.45
cfa-miR-590	SCRG1	ENST00000296506.3	stimulator of chondrogenesis 1	-0.45
cfa-miR-590	GAGE12G	ENST00000445148.1	G antigen 12G	-0.44
cfa-miR-590	GAGE12C	ENST00000420398.2	G antigen 12C	-0.44
cfa-miR-590	GAGE12F	ENST00000440137.1	G antigen 12F	-0.44
cfa-miR-590	GAGE12H	ENST00000381722.1	G antigen 12H	-0.44
cfa-miR-590	GAGE12D	ENST00000405679.3	G antigen 12D	-0.44
cfa-miR-590	FAM209A	ENST00000371328.3	family with sequence similarity 209, member A	-0.44
cfa-miR-590	GAGE12E	ENST00000381698.3	G antigen 12E	-0.44
cfa-miR-590	GAGE2D	ENST00000404720.2	G antigen 2D	-0.44
cfa-miR-590	GAGE2C	ENST00000381708.1	G antigen 2C	-0.44
cfa-miR-590	USP51	ENST00000500968.3	ubiquitin specific peptidase 51	-0.43
cfa-miR-590	GAGE13	ENST00000381751.1	G antigen 13	-0.43
cfa-miR-590	KRBOX1	ENST00000426937.1	KRAB box domain containing 1	-0.43
cfa-miR-590	SLC25A31	ENST00000281154.4	solute carrier family 25 (mitochondrial carrier; adenine nucleotide translocator), member 31	-0.43
cfa-miR-590	GAGE2E	ENST00000402590.3	G antigen 2E	-0.43
cfa-miR-590	GAGE10	ENST00000407599.3	G antigen 10	-0.43
cfa-miR-590	GAGE2A	ENST00000362097.1	G antigen 2A	-0.43
cfa-miR-590	GAGE12J	ENST00000442437.2	G antigen 12J	-0.43
cfa-miR-590	FGF7	ENST00000267843.4	fibroblast growth factor 7	-0.41
cfa-miR-590	SYT10	ENST00000228567.3	synaptotagmin X	-0.4
cfa-miR-590	MRPS34	ENST00000177742.3	mitochondrial ribosomal protein S34	-0.42
cfa-miR-590	AC008948.1	ENST00000597120.1		-0.4
cfa-miR-590	PAGE1	ENST00000376150.3	P antigen family, member 1 (prostate associated)	-0.4
cfa-miR-1307	CLCN6	ENST00000312413.6	chloride channel, voltage-sensitive 6	-1.04
cfa-miR-1307	REXO1	ENST00000170168.4	REX1, RNA exonuclease 1 homolog (S. cerevisiae)	-0.88
cfa-miR-1307	IER2	ENST00000292433.3	immediate early response 2	-0.81
cfa-miR-1307	SLC13A5	ENST00000433363.2	solute carrier family 13 (sodium-dependent citrate transporter), member 5	-0.79
cfa-miR-1307	BHLHA15	ENST00000609256.1	basic helix-loop-helix family, member a15	-0.73
cfa-miR-1307	CASC10	ENST00000377113.5	cancer susceptibility candidate 10	-0.75
cfa-miR-1307	NHLH2	ENST00000320238.3	nescient helix loop helix 2	-0.69
cfa-miR-1307	WNT7B	ENST00000339464.4	wingless-type MMTV integration site family, member 7B	-0.64
cfa-miR-1307	POMGNT1	ENST00000396420.3	protein O-linked mannose N-acetylglucosaminyltransferase 1 (beta 1,2-)	-0.64
cfa-miR-1307	PPCDC	ENST00000342932.3	phosphopantothenoylcysteine decarboxylase	-0.63
cfa-miR-1307	PYCR1	ENST00000329875.8	pyrroline-5-carboxylate reductase 1	-0.61
cfa-miR-1307	CRMP1	ENST00000324989.7	collapsin response mediator protein 1	-0.57
cfa-miR-1307	ANKRD10	ENST00000375758.5	ankyrin repeat domain 10	-0.57
cfa-miR-1307	CTXN1	ENST00000318978.4	cortexin 1	-0.54
cfa-miR-1307	GATA5	ENST00000252997.2	GATA binding protein 5	-0.54
cfa-miR-1307	NOP9	ENST00000396802.3	NOP9 nucleolar protein	-0.53
cfa-miR-1307	GYG1	ENST00000345003.4	glycogenin 1	-0.52
cfa-miR-1307	FAM35A	ENST00000298786.4	family with sequence similarity 35, member A	-0.52
cfa-miR-1307	TNFRSF25	ENST00000377782.3	tumor necrosis factor receptor superfamily, member 25	-0.51
cfa-miR-1307	RGS3	ENST00000374140.2	regulator of G-protein signaling 3	-0.5
cfa-miR-1307	ARC	ENST00000356613.2	activity-regulated cytoskeleton-associated protein	-0.5
cfa-miR-1307	CABP1	ENST00000453000.1	calcium binding protein 1	-0.5
cfa-miR-1307	CERS1	ENST00000427170.2	ceramide synthase 1	-0.5
cfa-miR-1307	RP11-664I21.6	ENST00000524433.1	Uncharacterized protein	-0.49
cfa-miR-1307	TUBB4A	ENST00000264071.2	tubulin, beta 4A class IVa	-0.48
cfa-miR-1307	KCNAB2	ENST00000378097.1	potassium voltage-gated channel, shaker-related subfamily, beta member 2	-0.48
cfa-miR-1307	CDK2AP2	ENST00000301488.3	cyclin-dependent kinase 2 associated protein 2	-0.48
cfa-miR-1307	UPF1	ENST00000262803.5	UPF1 regulator of nonsense transcripts homolog (yeast)	-0.49
cfa-miR-1307	SPATA2	ENST00000289431.5	spermatogenesis associated 2	-0.48
cfa-miR-1307	RREB1	ENST00000379938.2	ras responsive element binding protein 1	-0.48
cfa-miR-1307	UBXN6	ENST00000301281.6	UBX domain protein 6	-0.61
cfa-miR-1307	NFRKB	ENST00000446488.3	nuclear factor related to kappaB binding protein	-0.46
cfa-miR-1307	LHX5	ENST00000261731.3	LIM homeobox 5	-0.46
cfa-miR-1307	C17orf72	ENST00000412177.1	chromosome 17 open reading frame 72	-0.45
cfa-miR-1307	NRGN	ENST00000412681.2	neurogranin (protein kinase C substrate, RC3)	-0.45
cfa-miR-1307	LGSN	ENST00000370658.5	lengsin, lens protein with glutamine synthetase domain	-0.44
cfa-miR-1307	OR10W1	ENST00000395079.2	olfactory receptor, family 10, subfamily W, member 1	-0.44
cfa-miR-1307	AC093802.1	ENST00000407524.1	Uncharacterized protein	-0.43
cfa-miR-1307	MTHFR	ENST00000376592.1	methylenetetrahydrofolate reductase (NAD(P)H)	-0.67
cfa-miR-1307	CDHR3	ENST00000343407.5	cadherin-related family member 3	-0.42
cfa-miR-1307	EREG	ENST00000244869.2	epiregulin	-0.42
cfa-miR-1307	EXTL1	ENST00000374280.3	exostosin-like glycosyltransferase 1	-0.64
cfa-miR-1307	GAS6	ENST00000357389.3	growth arrest-specific 6	-0.41
cfa-miR-1307	RIIAD1	ENST00000326413.3	regulatory subunit of type II PKA R-subunit (RIIa) domain containing 1	-0.41
cfa-miR-1307	RNF148	ENST00000434824.1	ring finger protein 148	-0.41
cfa-miR-1307	TNFSF14	ENST00000245912.3	tumor necrosis factor (ligand) superfamily, member 14	-0.4
cfa-miR-1307	CACNB4	ENST00000539935.1	calcium channel, voltage-dependent, beta 4 subunit	-0.43
cfa-miR-1307	ZG16B	ENST00000382280.3	zymogen granule protein 16B	-0.47
cfa-miR-1307	TREM2	ENST00000373122.4	triggering receptor expressed on myeloid cells 2	-0.4
cfa-miR-1307	AC021218.2	ENST00000377722.2	Uncharacterized protein	-0.4
