# Supplementary material for: Plasma microRNA miR-26b as a potential diagnostic biomarker of degenerative myelopathy in Pembroke welsh corgis
Source: BMC Vet Res. 2019 Jun 10;15:192. doi: 10.1186/s12917-019-1944-3 (PMC6558770; doi:10.1186/s12917-019-1944-3)
Supplement: Supplementary file 4 — Table S4. Demographic, raw Ct value and relative plasma level of candidate miRNAs. (XLSX 18 kb) [file 12917_2019_1944_MOESM4_ESM.xlsx]

## Sheet: Sheet1
Additional file 4: Table S4. Demographic, raw Ct value and relative plasma level of candidate miRNAs.
					miR-16		miR-26b			miR-181a			miR-196a
Group	SOD1 allele	Age (months)	Geneder	Stage	Ct	Ct	Ct	Ct	2^-∆Ct	Ct	Ct	2^-∆Ct	Ct	Ct	2^-∆Ct
DM	A/A	159	♀	4	27.14	27.08	26.47	26.35	1.6245	32.97	32.51	0.020193	36.47	35.61	3.74119e-07
DM	A/A	161	♀	4	29.98	29.74	30.07	30.11	0.852635	34.99	34.38	0.0352801	35.67	38.01	5.27672e-05
DM	A/A	159	♀	4	30.22	29.9	29.05	28.86	2.15099	35.03	34.9	0.033377	36.3	36.7	0.000173834
DM	A/A	142	♂	3	29.29	29.2	28.36	28.25	1.91853	34.87	33.85	0.0288557	36.93	38.16	0.000148217
DM	A/A	187	♀	4	23.75	23.86	26.22	26.04	0.199575	30.9	30.83	0.00749425	34.7	35.08	0.000460344
DM	A/A	177	♂	4	24.57	24.55	24.87	24.88	0.803851	31.96	32.08	0.00567958	33.67	34.14	0.00153771
DM	A/A	174	♀	3	30.67	30.7	29.91	30.06	1.6245	33.79	33.57	0.125434	33.64	34.16	0.107693
DM	A/A	173	♂	3	31.82	31.54	31.45	31.17	1.29235	33.16	34.1	0.258816	33.83	32.64	0.340329
DM	A/A	143	♂	2	30.57	30.38	34.9	34.99	0.0451228	33.35	32.87	0.160985	34.06	32.49	0.143587
DM	A/A	174	♂	3	30.24	30.56	29.1	29.33	2.27363	32.78	33.48	0.150726	32.2	33.94	0.157127
DM	A/A	110	♂	2	25.96	26.02	30.37	31.47	0.0328036	31.64	31.57	0.0204041	35	36.84	0.00102511
DM	A/A	unknown	♀	2	27.52	27.13	29.02	29.17	0.293209	32.77	32.39	0.0261871	39.25	37.89	0.000412019
DM	A/A	180	♀	2	24.46	24.25	28.18	27.76	0.0816162	29.67	30.37	0.019709	36.18	35.27	0.000377823
DM	A/A	130	♂	1	31.82	31.58	32.31	32.12	0.699793	34.98	35.33	0.0911888	37.76	39.02	0.00968522
DM	A/A	152	♀	2	25.21	24.96	28.79	28.23	0.0931048	31.85	31.25	0.0113199	35.68	35.92	0.000594927
DM	A/A	131	♂	1	23.78	23.48	28.09	28.04	0.0462309	29.55	29.67	0.0158431	ND	ND	0
DM	A/A	153	♂	1	23.59	23.63	27.7	27.68	0.0591286	29.83	30	0.0126475	39.13	37.43	3.8361e-05
DM	A/A	130	♂	1	31.09	31.34	31.28	31.26	0.962594	34.55	34.07	0.117034	ND	37.56	0.0052809
HC	A/A	151	♀	-	27.89	27.45	28.13	27.91	0.784584	33.14	32.36	0.0295643	36.75	35.96	0.00242971
HC	A/A	159	♂	-	29.98	29.6	33.14	33.58	0.0842021	32.06	32.23	0.195467	39.51	36.35	0.003545
HC	A/A	152	♀	-	30.47	30.61	32.41	33.36	0.196827	32.95	32.51	0.219151	37.24	38.17	0.00696819
HC	A/A	178	♀	-	28.87	28.45	28.75	29.47	0.732043	33.74	32.84	0.040386	35.3	34.42	0.0136024
HC	A/A	140	♂	-	24.17	23.91	28.25	28.63	0.0473661	29.52	29.52	0.0224056	34.5	34.77	0.000646528
HC	A/A	131	♀	-	25.17	24.67	29.49	30.2	0.0329175	29.85	29.8	0.033377	34.23	34.12	0.00163669
HC	A/A	136	♀	-	27.59	27.15	31.11	32.24	0.0505901	30.28	30.44	0.125869	36.21	34.28	0.0042598
HC	A/A	139	♀	-	25.83	25.78	30.42	30.54	0.0391458	31.01	30.99	0.0272992	35.61	35.38	0.00121065
HC	A/A	163	♀	-	28.37	28.7	32.66	32.74	0.0557455	31.83	31.87	0.100481	35.57	34.73	0.010202
HC	A/A	136	♂	-	24.56	24.62	28.14	28.57	0.0735567	30.65	30.58	0.0153566	34.97	35.27	0.000676323
HC	A/A	119	♀	-	24.13	23.94	28.14	28.43	0.052556	30.72	30.52	0.0104164	34.55	34.92	0.000601145
HC	A/A	119	♀	-	27.42	26.8	30.58	31.01	0.0777507	31.23	31.43	0.0536603	36.88	37.16	0.00103942
HC	A/A	127	♀	-	26.92	26.36	30.43	30.86	0.0622838	32.09	31.49	0.0281641	36.55	35.17	0.00167689
HC	A/A	118	♂	-	25.7	25.98	30.46	29.98	0.0480273	29.23	29.67	0.0818996	38.28	37.33	0.000250136
HC	A/A	156	♀	-	25.37	25.98	29.29	29.1	0.0871715	31.06	30.83	0.0259162	38.98	ND	6.93858e-05
HC	A/A	133	♀	-	24.32	25.07	31.49	31.1	0.0103087	30.68	30.75	0.0154099	ND	ND	0
HC	A/A	130	♀	-	19.35	19.32	24.26	24.01	0.0358968	28.34	28.37	0.00192624	ND	ND	0
HC	A/A	132	♀	-	25.27	25.39	28.92	28.73	0.0886952	30.95	31.01	0.019915	ND	ND	0
HC	A/A	123	♀	-	32.9	ND	33.94	33.12	0.646176	35.43	35.71	0.157127	ND	ND	0
HC	A/A	106	♀	-	24.54	24.64	28.27	29	0.0605806	38.6	ND	3.7312e-05	30.48	31.06	0.0137922
HC	A/A	94	♀	-	21.61	21.39	26.45	26.56	0.0311419	39.75	37.95	5.9859e-06	29.07	ND	0.000119145
HC	A/G	116	♀	-	35.77	35.24	ND	ND	0	35.36	35.07	1.22264	34.18	33.39	3.29436
HC	A/G	132	♀	-	34.7	34.41	ND	37.75	0.0500669	34.44	34.69	0.993092	33.09	33.51	2.38667
HC	A/G	121	♀	-	35.75	37.06	ND	ND	0	34.81	35.46	2.41162	33.89	33.17	7.33603
HC	A/G	138	♀	-	37.13	38.77	ND	ND	0	36.01	35.3	4.90754	34.19	34.04	14.2709
HC	A/G	162	♀	-	38.44	35.58	ND	ND	0	35.13	34.72	4.24275	34.59	33.51	7.78124
HC	A/G	170	♀	-	26.32	26.44	30.09	31.4	0.0485293	34.6	34.15	0.00391981	36.4	34.94	0.00159746
HC	A/G	155	♀	-	23.37	23.19	27.46	27.51	0.0542212	30.5	30.68	0.00630189	ND	ND	0
HC	A/G	155	♂	-	25.64	26	29.37	28.99	0.0973956	30.36	30.82	0.0366511	ND	ND	0
HC	A/G	133	♀	-	29.3	29.72	33.94	33.44	0.0551689	31.94	32.24	0.167241	ND	39.05	0.000966462
HC	A/G	177	♀	-	28.73	28.53	33.04	33.31	0.042837	37.09	ND	0.00103583	31.47	31.71	0.128514
HC	A/G	137	♀	-	25.02	24.91	29.66	29.6	0.039418	ND	ND	0	30	30.06	0.0298733
HC	A/G	180	♂	-	27.19	27.26	30.57	30.62	0.0967228	37.87	39.89	0.000310095	32.71	32.8	0.0216423
HC	A/G	154	♂	-	27.25	27.29	30.95	31.11	0.073812	ND	ND	0	30.93	ND	0.0791098
HC	A/G	190	♀	-	22.42	22.34	26.94	27.43	0.0357726	36.22	38.32	3.29354e-05	27.54	27.95	0.0242647
HC	A/G	170	♂	-	22.92	22.59	27.75	27.67	0.0322401	28.05	28.23	0.0239306	36.69	ND	2.02741e-05
HC	A/G	194	♀	-	24.19	24.09	29.9	29.9	0.018453	29.5	29.85	0.0215675	39.54	ND	1.97197e-05
HC	A/G	171	♀	-	23.37	22.73	28.92	28.86	0.0174576	28.91	29.08	0.0162322	ND	ND	0
HC	A/G	145	♀	-	23.64	23.61	30.23	30.09	0.0107837	28.27	28.61	0.0355255	ND	38.84	1.75886e-05
HC	A/G	131	♀	-	32.83	33.81	38.29	37.64	0.0399683	ND	ND	0	ND	ND	0
HC	A/G	89	♀	-	25.96	25.6	31.11	29.78	0.039418	30.15	30.11	0.0490365	39.95	ND	5.33187e-05
HC	A/G	160	♀	-	22.27	21.45	26.65	27.11	0.0308198	25.7	25.85	0.066293	34.97	35.32	0.000100188
HC	G/G	173	♀	-	24.43	24.27	28.66	28.52	0.0529216	30.85	30.78	0.0113199	ND	ND	0
HC	G/G	151	♂	-	30.34	30.78	31.42	31.14	0.607097	34.97	35.29	0.042101	35.79	35.72	0.0272992
HC	G/G	152	♂	-	28.31	28.46	29.43	29.37	0.494828	32.77	32.62	0.0504151	35.41	37.91	0.00322832
HC	G/G	100	♂	-	32.14	32.24	32.94	32.47	0.699793	33.6	33.75	0.357249	35.65	36.95	0.0579118
IVDH	A/G	163	♂	-	23.68	23.58	27.93	28.12	0.0475306	30.32	30.28	0.00982042	ND	ND	0
IVDH	A/A	162	♂	-	22.48	22.23	26.05	26.02	0.0780207	30.17	29.82	0.00501338	36.59	35.06	8.81304e-05
IVDH	A/A	173	♂	-	24.92	24.78	29.08	29.19	0.0512964	29.22	29.06	0.0511189	36.5	36.1	0.000357443
IVDH	A/A	116	♂	-	24.74	24.09	27.02	26.98	0.166662	30.94	30.11	0.0144779	34.69	35.64	0.000580668
IVDH	A/A	121	♂	-	22.95	22.76	27.48	27.68	0.0378123	29.83	29.94	0.00765172	ND	37.38	1.71076e-05
